# Supplementary material for: Marker-Assisted Pyramiding of Blast-Resistance Genes in a japonica Elite Rice Cultivar through Forward and Background Selection
Source: Plants (Basel). 2023 Feb 8;12(4):757. doi: 10.3390/plants12040757 (PMC9963729; doi:10.3390/plants12040757)
Supplement: Supplementary file 1 [file plants-12-00757-s001.zip]

Archive with 8 entries (6 files):
- plants-2197078-supplementary/
- plants-2197078-supplementary/Supplementary Material Zampieri et al/
- plants-2197078-supplementary/Supplementary Material Zampieri et al/Figure S1.tif
- plants-2197078-supplementary/Supplementary Material Zampieri et al/Figure S2.tif
- plants-2197078-supplementary/Supplementary Material Zampieri et al/Supplementary Table S1.xlsx
- plants-2197078-supplementary/Supplementary Material Zampieri et al/Supplementary Table S2.xlsx
- plants-2197078-supplementary/Supplementary Material Zampieri et al/Supplementary Table S3.xlsx
- plants-2197078-supplementary/Supplementary Material Zampieri et al/Supplementary Table S4.xlsx
