# Supplementary material for: Marker-Assisted Pyramiding of Blast-Resistance Genes in a japonica Elite Rice Cultivar through Forward and Background Selection
Source: Plants (Basel). 2023 Feb 8;12(4):757. doi: 10.3390/plants12040757 (PMC9963729; doi:10.3390/plants12040757)
Supplement: Supplementary file 1 [file plants-12-00757-s001.zip › plants-2197078-supplementary/Supplementary Material Zampieri et al/Supplementary Table S1.xlsx]

## Sheet: Supplementary Table S1
Supplementary Table S1. List of primers used to amplify overlapping sequences of the Pita, Pik and Pita2/Ptr alleles of the Vialone Nano recurrent parent

## Sheet: Oligos for Pita
Primer name	Sequence
Pita_1_fw	GCTACATTAAACAAGGTGCC
Pita_1_rv	CGGTGCGGAAGGGACGGTG
Pita_2_fw	TGGCTTGGCTCATGTGGAG
Pita_2_rv	CCGTAGAATGTTGGCCCTA
Pita_3_fw	AGTGCATACACCTTTCGTTC
Pita_3_rv	GGCACTGATGATGATGAATC
Pita_4_fw	AAGAGTGCTCGGCGTCGGAT
Pita_4_rv	GCAGATGCAAGAGCAACTGC
Pita_5_fw	AGTAGTACAAGACGAAGGTG
Pita_5_rv	GTCATGTGTAGTGCACCAC
Pita_6_fw	AATACCATGTGGTGCACTAC
Pita_6_rv	TATTGTTAGCCGTGGTTTG
Pita_7_fw	AGTTATATCCACAGCATGCC
Pita_7_rv	GAACAGGTACAATAGCAGGT
Pita_8_fw	AGATCTGTAGGCTGCTGCT
Pita_8_rv	GACTAAACTACCACAATGGC
Pita_9_fw	GCCATTGTGGTAGTTTAGTC
Pita_9_rv	CGGACGCATTTGCAAGATAA
Pita_10_fw	TATCTTGCAAATGCGTCCG
Pita_10_rv	GCCAAGAAGATGATCAGCA
Pita_11_fw	CGGGCGATCATGCTGCTGAT
Pita_11_rv	GCTACATTTGCAGCGCAGC

## Sheet: Oligos for Pik
Primer name	Sequence
Pik1_1fw	TTGGCGCCCGTGCTAGTGAA
Pik1_1rev	TGGCAGCGCCATCCAAGGAA
Pik1_2fw	TGATGCTTCACGATGGCGCA
Pik1_2rev	CCCGGCATTGGAACTGCGTT
Pik1_3fw	AACGCAGTTCCAATGCCGGG
Pik1_3rev	AAGATGACCACTCCCTGTG
Pik1_4fw	GAAGCTCTTGCTATTACTCG
Pik1_4rev	CAGTCTACAAGAGAATGGAG
Pik1_5fw	CTCTCCATTCTCTTGTAGAC
Pik1_5rev	GGTTCATGTATAGACTGGTC
Pik1_6fw	ATTTGTTCTCTCGAAGTCGG
Pik1_6rev	GGCTCCCAATGGATTCAATT
Pik1_7fw	AATTGAATCCATTGGGAGCC
Pik1_7rev	GGACCGGTCAAGAAATCAAA
Pik1_8fw	TTTCCAACCCTCAATACAGG
Pik1_8rev	CCAATGCCAAATGTCATCGA
Pik1_9fw	CGATGACATTTGGCATTGGG
Pik1_9rev	ACCAGACGACCCCTTTCGA
Pik1_10fw	ACTGTAGTGCATACCATTGG
Pik1_10rev	GAGTGCTCCCCACATACAA
Pik1_11fw	CAAGGGAACGCGGATCCGAA
Pik1_11rev	TCGATGATCGCGATGGACAG
Pik1_12fw	CAGGGGCTACGCGTGCAAAA
Pik1_12rev	CCACTGCTGCCCGCAATGTT
Pik2_1fw	TCATGCAGTGACGATGCCA
Pik2_1rev	TGTCGCCCTTGAGCTGTCT
Pik2_2fw	CCAACTTGCCAGACAGCTCA
Pik2_2rev	CCGACGAACAGAAATTTCCA
Pik2_3fw	AGTTTCTGAATCTTGGAGGG
Pik2_3rev	GTAGGAAACGTTTGTCCCG
Pik2_4fw	AACCCTTGCTTCTCATTAGC
Pik2_4rev	GGGAGAGTATCAGATCGATT
Pik2_5fw	TCGATCTGATACTCTCCCA
Pik2_5rev	GCCACAGCATTGTACAGAAA
Pik2_6fw	CACAGCTACTGATGCCCGGC
Pik2_6rev	TCTCTTGGGCAAGCTGGGCA

## Sheet: Oligos for Pita2-Ptr
Primer name	Sequence
Ptr_1fw	TTCCCTCCTCCTCATCCTCA
Ptr_1rev	CGTCGTCCTTGAACTGGTTG
Ptr_2fw	ATGGTTCTAGCTCTCCGGTG
Ptr_2rev	GGCCCAAGACAAGAAAGACG
Ptr_3fw	TTTGGGGTTAAACTGGCGTG
Ptr_3rev	ATCAACAAGACCTCTGGCCA
Ptr_4fw	GCGAACCGAATATGCTGCAA
Ptr_4rev	TGACGACTTACCAAGCCACC
Ptr_5fw	TTGCTTGTTCGGATCAGTGC
Ptr_5rev	TGTTGCTGATCGTCTTGCTG
Ptr_6fw	CAAGACGATCAGCAACAGCA
Ptr_6rev	GTGTTGCAACGGGTGAAGAT
Ptr_7fw	ATCTTCACCCGTTGCAACAC
Ptr_7rev	AGAGAGGGAGGATGTTGTATACT
Ptr_8fw	CCCTAGCCACGAATCCAACT
Ptr_8rev	CCGATGGTCTGACTGAGTGA
Ptr_9fw	CGCAGTGTTCACCATTCGAA
Ptr_9rev	AGCGCTTCAATGAGTACCCA
Ptr_10fw	TCCACTGACGAGGAACATCT
Ptr_10rev	TCTCTTCTCCTGTCAACCCC

## Sheet: Type
DNA

## Sheet: Purification
Code	Purification
Desalted	Desalted
HPLC	HPLC
OPC	OPC

## Sheet: Scale
Code	Scale
smallest scale
0,02 µmol	0,02 µmol
0,04 µmol	0,04 µmol
0,2 µmol	0,2 µmol
1 µmol	1,0 µmol

## Sheet: ShippingCondition
Code	ShippingCondition
dry	dry
diss. 50 µM	diss. 50 µM
diss. 100 µM	diss. 100 µM
diss. 200 µM	diss. 200 µM
diss. 300 µM	diss. 300 µM
diss. 400 µM	diss. 400 µM

## Sheet: InternalModification
Code	InternalModification
(2-Deoxyuridine)	(2-Deoxyuridine)
(2-dU)	(2-dU)
(2-Fluor-dI)	(2-Fluor-dI)
(2-OMe-rA)	(2-OMe-rA)
(2-OMe-rC)	(2-OMe-rC)
(2-OMe-rG)	(2-OMe-rG)
(2-OMe-rU)	(2-OMe-rU)
(5-Hydroxymethyl-C)	(5-Hydroxymethyl-C)
(5-Me-dC)	(5-Me-dC)
(6-Fam-dC)	(6-Fam-dC)
(6-Fam-dT)	(6-Fam-dT)
(AldC)	(AldC)
(AldU)	(AldU)
(Atto425-dC)	(Atto425-dC)
(Atto425-dT)	(Atto425-dT)
(Atto550-dC)	(Atto550-dC)
(Atto550-dT)	(Atto550-dT)
(BHQ1-dT)	(BHQ1-dT)
(BHQ2-dT)	(BHQ2-dT)
(Biotin-dC)	(Biotin-dC)
(Biotin-dT)	(Biotin-dT)
(Bromo-dU)	(Bromo-dU)
(C12spacer)	(C12spacer)
(C2-Amino-dT)	(C2-Amino-dT)
(C3spacer)	(C3spacer)
(C6-Amino-dT)	(C6-Amino-dT)
(C6spacer)	(C6spacer)
(Cy3-dC)	(Cy3-dC)
(Cy3-dT)	(Cy3-dT)
(Cy5.5-dC)	(Cy5.5-dC)
(Cy5.5-dT)	(Cy5.5-dT)
(Cy5-dC)	(Cy5-dC)
(Cy5-dT)	(Cy5-dT)
(Dabcyl-dC)	(Dabcyl-dC)
(Dabcyl-dT)	(Dabcyl-dT)
(Dig-dT)	(Dig-dT)
(dspacer)	(dspacer)
(DY480XL)	(DY480XL)
(DY480XL-dT)	(DY480XL-dT)
(DY510XL)	(DY510XL)
(DY510XL-dT)	(DY510XL-dT)
(EclipseTM)	(EclipseTM)
(FITC-dT)	(FITC-dT)
(Fluo-dT)	(Fluo-dT)
(Fluorescein-dC)	(Fluorescein-dC)
(Fluorescein-dT)	(Fluorescein-dT)
(HEG-spacer)	(HEG-spacer)
(Hex-dC)	(Hex-dC)
(Hex-dT)	(Hex-dT)
(Inosine)	(Inosine)
(Iodo-dU)	(Iodo-dU)
(Joe-dC)	(Joe-dC)
(Joe-dT)	(Joe-dT)
(LC610-dT)	(LC610-dT)
(LC640-dT)	(LC640-dT)
(LC670-dC)	(LC670-dC)
(LC670-dT)	(LC670-dT)
(LC705-dC)	(LC705-dC)
(LC705-dT)	(LC705-dT)
(Methylcytosin)	(Methylcytosin)
(Other)	(Other)
(pdC)	(pdC)
(pdU)	(pdU)
(RhodamineGreen-dT)	(RhodamineGreen-dT)
(Rox-dC)	(Rox-dC)
(Rox-dT)	(Rox-dT)
(Tamra-dC)	(Tamra-dC)
(Tamra-dT)	(Tamra-dT)
(Tet-dC)	(Tet-dC)
(Tet-dT)	(Tet-dT)
(TexasRed-dT)	(TexasRed-dT)
(Thiol-C6)	(Thiol-C6)

## Sheet: QualityCheck
Code	DocumentationType
MassCheck	MassCheck
MALDI-TOF	MALDI-TOF
ESI-TOF	ESI-TOF
Mass Check + Analytical HPLC	Mass Check + Analytical HPLC

[truncated: 4 more sheets: Version, Mod3, Mod5, Kompatibilitätsbericht]
