# Supplementary material for: Marker-Assisted Pyramiding of Blast-Resistance Genes in a japonica Elite Rice Cultivar through Forward and Background Selection
Source: Plants (Basel). 2023 Feb 8;12(4):757. doi: 10.3390/plants12040757 (PMC9963729; doi:10.3390/plants12040757)
Supplement: Supplementary file 1 [file plants-12-00757-s001.zip › plants-2197078-supplementary/Supplementary Material Zampieri et al/Supplementary Table S2.xlsx]

## Sheet: Supplementary Table S2
Supplementary Table S2. Results of the foreground selection of the BC3F2 lines carried out with the KASP markers
	Piz	Pib	Pik	Pita
DNA \ Assay	Z56592	PIB_5	PIK_2_2AE	PITA_10	homozygous genes
VIALONE_NANO (RP)	A:A	T:T	A:A	A:A	0
SJKK (DP)	G:G	C:C	G:G	T:T	4				Living plants:	2364
154_05BC301F210	G:G	C:C	G:G	T:T	4				Lines with 4 genes:	8
154_05BC301F262	G:G	C:C	G:G	T:T	4				Lines with 3 genes:	82
154_05BC311F2199	G:G	C:C	G:G	T:T	4				Lines with 2 genes:	371
154_05BC311F2264	G:G	C:C	G:G	T:T	4				Lines with 1 gene:	839
154_06BC304F270	G:G	C:C	G:G	T:T	4
154_06BC304F277	G:G	C:C	G:G	T:T	4
154_06BC304F2127	G:G	C:C	G:G	T:T	4
154_06BC304F2199	G:G	C:C	G:G	T:T	4
154_05BC311F262	G:G	C:T	G:G	T:T	3
154_05BC311F2135	G:G	C:C	A:A	T:T	3
154_05BC311F268	G:G	C:C	A:G	T:T	3
154_05BC311F2175	G:G	C:T	G:G	T:T	3
154_06BC304F235	A:G	C:C	G:G	T:T	3
154_05BC311F2133	G:G	C:C	A:G	T:T	3
154_05BC311F283	G:G	C:T	G:G	T:T	3
154_05BC311F279	G:G	C:T	G:G	T:T	3
159_16BC370F2310	A:A	C:C	G:G	T:T	3
154_06BC304F2135	G:G	C:C	A:G	T:T	3
154_05BC311F277	A:A	C:C	G:G	T:T	3
154_05BC301F2230	G:G	C:C	A:G	T:T	3
154_06BC304F208	G:G	C:C	A:G	T:T	3
154_06BC304F216	A:G	C:C	G:G	T:T	3
154_06BC304F2201	A:G	C:C	G:G	T:T	3
154_06BC304F251	A:G	C:C	G:G	T:T	3
154_06BC304F230	G:G	C:C	G:G	T:A	3
154_05BC311F2124	G:G	C:C	G:G	T:A	3
159_16BC370F2200	A:A	C:C	G:G	T:T	3
154_05BC301F244	G:G	C:C	A:G	T:T	3
154_05BC311F234	G:G	C:C	A:G	T:T	3
154_05BC311F275	G:G	C:C	A:G	T:T	3
154_05BC301F2193	A:G	C:C	G:G	T:T	3
154_06BC304F234	A:G	C:C	G:G	T:T	3
154_05BC301F2219	G:G	C:C	G:G	T:A	3
154_05BC301F2129	G:G	C:C	A:G	T:T	3
159_16BC370F218	A:A	C:C	G:G	T:T	3
154_05BC301F286	G:G	C:C	A:A	T:T	3
154_05BC301F2185	G:G	C:C	A:A	T:T	3
154_05BC301F2208	G:G	C:C	A:G	T:T	3
159_16BC347F299	A:A	C:C	G:G	T:T	3
159_16BC347F2182	A:A	C:C	G:G	T:T	3
154_05BC301F247	G:G	C:C	A:G	T:T	3
154_05BC301F222	A:G	C:C	G:G	T:T	3
154_05BC301F2126	G:G	C:C	G:G	T:A	3
154_05BC311F265	G:G	C:C	G:G	T:A	3
154_06BC304F261	G:G	C:C	A:G	T:T	3
159_16BC354F2278	A:A	C:C	G:G	T:T	3
154_05BC301F220	G:G	C:C	A:G	T:T	3
154_06BC304F253	A:G	C:C	G:G	T:T	3
154_05BC311F255	G:G	C:C	A:G	T:T	3
154_05BC301F2114	A:G	C:C	G:G	T:T	3
154_05BC3F2115	A:A	C:C	G:G	T:T	3
159_11_BC387_91	A:G	C:C	G:G	T:T	3
159_16BC370F2161	A:A	C:C	G:G	T:T	3
154_05BC311F2263	G:G	C:T	G:G	T:T	3
154_05BC311F2255	G:G	C:C	A:G	T:T	3
159_16BC354F2262	A:A	C:C	G:G	T:T	3
159_11BC387F203	G:G	C:C	A:G	T:T	3
154_05BC3F298	G:G	C:T	G:G	T:T	3
159_11_BC387_77	G:G	C:C	A:G	T:T	3
159_16BC370F2202	A:A	C:C	G:G	T:T	3
159_11_BC387_89	G:G	C:C	A:G	T:T	3
159_16BC347F279	A:A	C:C	G:G	T:T	3
154_06BC304F280	G:G	T:T	G:G	T:T	3
154_05BC301F2189	A:G	C:C	G:G	T:T	3
159_16BC347F2101	A:A	C:C	G:G	T:T	3
159_16BC354F2276	A:A	C:C	G:G	T:T	3
159_16BC370F2221	A:A	C:C	G:G	T:T	3
154_05BC311F2238	G:G	C:C	A:G	T:T	3
159_16BC347F270	A:A	C:C	G:G	T:T	3
159_16BC354F252	A:A	C:C	G:G	T:T	3
159_16BC354F265	A:A	C:C	G:G	T:T	3
159_11BC387F207	G:G	C:C	A:G	T:T	3
154_05BC303F223	G:G	T:T	G:G	T:T	3
154_05BC311F273	A:G	C:C	G:G	T:T	3
159_16BC354F208	A:A	C:C	G:G	T:T	3
159_16BC354F230	A:A	C:C	G:G	T:T	3
159_16BC370F2294	A:A	C:C	G:G	T:T	3
159_16BC370F2349	A:A	C:C	G:G	T:T	3
159_16BC347F2140	A:A	C:C	G:G	T:T	3
159_16BC347F251	A:A	C:C	G:G	T:T	3
159_16BC370F264	A:A	C:C	G:G	T:T	3
159_11BC387F202	G:G	C:C	A:A	T:T	3
159_11BC387F298	G:G	T:T	G:G	T:T	3
154_05BC311F2257	G:G	C:C	A:G	T:T	3
159_16BC370F2219	A:A	C:C	G:G	T:T	3
159_16BC354F2311	A:A	C:C	G:G	T:T	3
159_16BC370F2241	A:A	C:C	G:G	T:T	3
154_05BC3F2150	G:G	C:C	A:G	T:T	3
154_05BC311F242	G:G	C:T	G:G	T:T	3
154_05BC311F226	G:G	C:C	A:A	T:T	3
154_05BC301F248	G:G	C:C	A:G	T:A	2
154_05BC301F297	G:G	C:C	A:G	A:A	2
154_05BC301F298	G:G	C:C	A:G	A:A	2
154_05BC301F2123	G:G	C:C	A:A	A:A	2
154_05BC301F2136	G:G	C:C	A:G	T:A	2
154_05BC301F2191	G:G	C:C	A:A	T:A	2
154_05BC311F209	G:G	C:C	A:G	T:A	2
154_05BC311F2112	G:G	C:C	A:G	T:A	2
154_05BC311F2136	G:G	C:C	A:A	A:A	2
154_05BC311F2147	G:G	C:C	A:G	T:A	2
154_05BC3F2156	G:G	C:C	A:G	T:A	2
154_06BC304F214	G:G	C:C	A:G	T:A	2
154_06BC304F254	G:G	C:C	A:G	A:A	2
154_06BC304F2164	G:G	C:C	?	?	2
154_06BC304F2168	G:G	C:C	?	A:A	2
154_06BC304F2208	G:G	C:C	A:G	T:A	2
159_11BC387F234	G:G	C:C	A:A	T:A	2
159_11_BC387_83	G:G	C:C	A:G	T:A	2
159_16BC317F2213	G:G	C:C	A:A	A:A	2
154_05BC301F224	G:G	C:T	G:G	T:A	2
154_05BC301F265	G:G	C:T	G:G	T:A	2
154_05BC301F282	G:G	C:T	G:G	T:A	2
154_05BC301F2132	G:G	C:T	G:G	T:A	2
154_05BC301F2134	G:G	C:T	G:G	T:A	2
154_05BC301F2138	G:G	C:T	G:G	A:A	2
154_05BC301F2143	G:G	C:T	G:G	T:A	2
154_05BC301F2190	G:G	C:T	G:G	T:A	2
154_05BC301F2195	G:G	C:T	G:G	A:A	2
154_05BC301F2220	G:G	C:T	G:G	T:A	2
154_05BC301F2227	G:G	C:T	G:G	T:A	2
154_05BC303F254	G:G	T:T	G:G	A:A	2
154_05BC303F270	G:G	T:T	G:G	T:A	2
154_05BC303F288	G:G	T:T	G:G	T:A	2
154_05BC311F260	G:G	C:T	G:G	T:A	2
154_05BC311F2192	G:G	C:T	G:G	T:A	2
154_05BC311F2213	G:G	C:T	G:G	A:A	2
154_05BC311F2224	G:G	C:T	G:G	?	2
154_05BC311F2243	G:G	C:T	G:G	T:A	2
154_05BC311F2251	G:G	C:T	G:G	A:A	2
154_05BC313F205	G:G	C:T	G:G	A:A	2
154_05BC313F208	G:G	T:T	G:G	A:A	2
154_05BC313F220	G:G	C:T	G:G	A:A	2
154_05BC313F254	G:G	C:T	G:G	A:A	2
154_05BC313F272	G:G	T:T	G:G	A:A	2
154_05BC313F288	G:G	C:T	G:G	A:A	2
154_05BC3F2103	G:G	C:T	G:G	A:A	2
154_05BC3F2109	G:G	?	G:G	T:A	2
154_05BC3F2124	G:G	C:T	G:G	T:A	2
154_05BC3F2127	G:G	C:T	G:G	T:A	2
154_05BC3F2134	G:G	C:T	G:G	T:A	2
154_05BC3F2157	G:G	T:T	G:G	T:A	2
154_05BC3F2165	G:G	C:T	G:G	A:A	2
154_05BC3F2167	G:G	C:T	G:G	T:A	2
154_06BC304F202	G:G	C:T	G:G	T:A	2
154_06BC304F273	G:G	C:T	G:G	A:A	2
154_06BC304F2143	G:G	?	G:G	A:A	2
154_06BC304F2162	G:G	?	G:G	?	2
154_06BC304F2184	G:G	T:T	G:G	A:A	2
154_06BC304F2202	G:G	C:T	G:G	T:A	2
159_11BC387F212	G:G	C:T	G:G	T:A	2
159_11BC387F221	G:G	C:T	G:G	T:A	2
159_11BC387F247	G:G	C:T	G:G	T:A	2
159_11BC387F254	G:G	T:T	G:G	A:A	2
159_11BC387F265	G:G	T:T	G:G	A:A	2
159_11BC387F297	G:G	T:T	G:G	A:A	2
159_11BC387F2132	G:G	T:T	G:G	A:A	2
159_11BC387F2134	G:G	T:T	G:G	A:A	2
159_11BC387F2139	G:G	T:T	G:G	A:A	2
159_11BC387F2154	G:G	T:T	G:G	T:A	2
159_16BC317F2208	G:G	C:T	G:G	A:A	2
154_05BC301F2235	G:G	C:T	A:A	T:T	2
159_11BC387F2184	G:G	T:T	A:A	T:T	2
154_05BC301F288	G:G	C:T	A:G	T:T	2
154_05BC301F2104	G:G	C:T	A:A	T:T	2
154_05BC303F204	G:G	T:T	A:G	T:T	2
154_05BC303F256	G:G	T:T	A:A	T:T	2
154_05BC311F246	G:G	C:T	A:A	T:T	2
154_05BC311F272	G:G	C:T	A:G	T:T	2
154_05BC311F297	G:G	C:T	A:A	T:T	2
154_05BC311F2102	G:G	C:T	A:A	T:T	2
154_05BC311F2126	G:G	C:T	A:A	T:T	2
154_05BC311F2131	G:G	C:T	A:G	T:T	2
154_05BC311F2178	G:G	C:T	A:A	T:T	2
154_05BC311F2209	G:G	C:T	A:G	T:T	2
154_05BC311F2222	G:G	C:T	A:G	T:T	2
154_05BC3F2146	G:G	C:T	A:G	T:T	2
154_05BC3F2163	G:G	C:T	A:A	T:T	2
154_06BC304F213	G:G	C:T	A:A	T:T	2
154_06BC304F290	G:G	C:T	A:G	T:T	2
154_06BC304F2110	G:G	C:T	A:G	T:T	2
154_06BC304F2123	G:G	?	A:A	T:T	2
159_11BC386F254	G:G	T:T	A:A	T:T	2
159_11BC386F257	G:G	T:T	A:A	T:T	2
159_11BC386F271	G:G	T:T	A:A	T:T	2
159_11BC386F285	G:G	T:T	A:A	T:T	2
159_11BC386F289	G:G	T:T	A:A	T:T	2
159_11BC386F294	G:G	T:T	A:A	T:T	2
159_11BC386F2105	G:G	T:T	A:A	T:T	2
159_11BC386F2119	G:G	T:T	A:A	T:T	2
159_11BC386F2122	G:G	T:T	A:A	T:T	2
159_11BC386F2126	G:G	T:T	A:A	T:T	2
159_11BC386F2139	G:G	T:T	A:A	T:T	2
159_11BC386F2170	G:G	T:T	A:A	T:T	2
159_11BC386F2198	G:G	T:T	A:A	T:T	2
159_11BC386F2224	G:G	T:T	A:A	T:T	2
159_11BC386F2234	G:G	T:T	A:A	T:T	2
159_11BC386F2237	G:G	T:T	A:A	T:T	2
159_11BC386F2240	G:G	T:T	A:A	T:T	2
159_11BC386F2247	G:G	T:T	A:A	T:T	2
159_11BC386F2257	G:G	T:T	A:A	T:T	2
159_11BC386F2263	G:G	T:T	A:A	T:T	2
159_11BC386F2266	G:G	T:T	A:A	T:T	2
159_11BC386F2287	G:G	T:T	A:A	T:T	2
159_11BC387F240	G:G	C:T	A:G	T:T	2
159_11BC387F2113	G:G	T:T	A:G	T:T	2
154_05BC301F202	A:G	C:C	G:G	T:A	2
154_05BC301F219	A:G	C:C	G:G	T:A	2
154_05BC301F2151	A:G	C:C	G:G	A:A	2
154_05BC311F220	A:A	C:C	G:G	T:A	2
154_05BC311F231	A:G	C:C	G:G	T:A	2
154_05BC311F247	A:G	C:C	G:G	T:A	2
154_05BC311F288	A:A	C:C	G:G	T:A	2
154_05BC311F2143	A:G	C:C	G:G	A:A	2
154_05BC311F2174	A:A	C:C	G:G	T:A	2
154_05BC311F2181	A:G	C:C	G:G	T:A	2
154_05BC311F2182	A:G	C:C	G:G	T:A	2
154_05BC311F2226	A:G	C:C	G:G	?	2
154_06BC304F219	A:G	C:C	G:G	T:A	2
154_06BC304F227	A:A	C:C	G:G	T:A	2
154_06BC304F257	A:G	C:C	G:G	T:A	2
154_06BC304F275	A:G	C:C	G:G	T:A	2
154_06BC304F285	A:G	C:C	G:G	T:A	2
154_06BC304F286	A:A	C:C	G:G	T:A	2
154_06BC304F2167	A:A	C:C	G:G	T:A	2
154_06BC304F2229	A:A	C:C	G:G	T:A	2
154_06BC304F2231	A:G	C:C	G:G	T:A	2
159_11BC347F250	A:A	C:C	G:G	T:A	2
159_11BC347F2198	A:A	C:C	G:G	T:A	2
159_11BC387F208	A:A	C:C	G:G	T:A	2
159_11BC387F230	A:G	C:C	G:G	T:A	2
159_16BC317F2218	A:A	C:C	G:G	A:A	2
159_16BC347F230	A:A	C:C	G:G	T:A	2
159_16BC347F292	A:A	C:C	G:G	T:A	2
159_16BC347F2141	A:A	C:C	G:G	T:A	2
159_16BC354F212	A:A	C:C	G:G	T:A	2
159_16BC354F235	A:A	C:C	G:G	T:A	2
159_16BC354F250	A:A	C:C	G:G	A:A	2
159_16BC354F273	A:A	C:C	G:G	T:A	2
159_16BC354F285	A:A	C:C	G:G	T:A	2
159_16BC354F2207	A:A	C:C	G:G	T:A	2
159_16BC354F2238	A:A	C:C	G:G	T:A	2
159_16BC354F2301	A:A	C:C	G:G	T:A	2
159_16BC354F2304	A:A	C:C	G:G	T:A	2
159_16BC370F296	A:A	C:C	G:G	T:A	2
159_16BC370F2119	A:A	C:C	G:G	T:A	2
159_16BC370F2162	A:A	C:C	G:G	T:A	2
159_16BC370F2207	A:A	C:C	G:G	A:A	2
159_16BC370F2273	A:A	C:C	G:G	T:A	2
159_16BC370F2300	A:A	C:C	G:G	T:A	2
154_05BC301F201	A:G	C:C	A:G	T:T	2
154_05BC301F216	A:G	C:C	A:G	T:T	2
154_05BC301F232	A:G	C:C	A:A	T:T	2
154_05BC301F233	A:G	C:C	A:G	T:T	2
154_05BC301F257	A:A	C:C	A:G	T:T	2
154_05BC301F259	A:G	C:C	A:G	T:T	2
154_05BC301F260	A:A	C:C	A:A	T:T	2
154_05BC301F271	A:A	C:C	A:A	T:T	2
154_05BC301F2105	A:G	C:C	A:G	T:T	2
154_05BC301F2120	A:G	C:C	A:G	T:T	2
154_05BC301F2133	A:A	C:C	A:G	T:T	2
154_05BC301F2159	A:G	C:C	A:G	T:T	2
154_05BC301F2164	A:G	C:C	A:G	T:T	2
154_05BC301F2177	A:G	C:C	A:G	T:T	2
154_05BC301F2228	A:A	C:C	A:A	T:T	2
154_05BC311F206	A:A	C:C	A:G	T:T	2
154_05BC311F223	A:G	C:C	A:G	T:T	2
154_05BC311F251	A:A	C:C	A:G	T:T	2
154_05BC311F270	A:A	C:C	A:A	T:T	2
154_05BC311F284	A:G	C:C	A:G	T:T	2
154_05BC311F286	A:G	C:C	A:G	T:T	2
154_05BC311F292	A:A	C:C	A:A	T:T	2
154_05BC311F296	A:G	C:C	A:G	T:T	2
154_05BC311F2115	A:G	C:C	A:G	T:T	2
154_05BC311F2128	A:G	C:C	A:G	T:T	2
154_05BC311F2146	A:G	C:C	?	T:T	2
154_05BC311F2193	A:G	C:C	A:A	T:T	2
154_05BC311F2200	A:G	C:C	A:G	T:T	2
154_05BC311F2216	A:G	C:C	A:G	T:T	2
154_05BC311F2221	A:G	C:C	A:G	T:T	2
154_05BC311F2242	A:A	C:C	A:A	T:T	2
154_05BC3F2104	A:G	C:C	A:G	T:T	2
154_05BC3F2107	A:G	C:C	A:A	T:T	2
154_05BC3F2140	A:G	C:C	A:A	T:T	2
154_05BC3F2148	A:G	C:C	A:A	T:T	2
154_05BC3F2181	A:G	C:C	A:A	T:T	2
154_06BC304F205	A:A	C:C	A:A	T:T	2
154_06BC304F206	A:A	C:C	A:A	T:T	2
154_06BC304F215	A:G	C:C	A:A	T:T	2
154_06BC304F233	A:G	C:C	A:G	T:T	2
154_06BC304F245	A:A	C:C	A:A	T:T	2
154_06BC304F255	A:A	C:C	A:A	T:T	2
154_06BC304F268	A:G	C:C	?	T:T	2
154_06BC304F272	A:G	C:C	A:G	T:T	2
154_06BC304F2100	A:G	C:C	A:A	T:T	2
154_06BC304F2102	A:A	C:C	A:A	T:T	2
154_06BC304F2103	A:A	C:C	A:G	T:T	2
154_06BC304F2203	A:G	C:C	A:A	T:T	2
154_06BC304F2217	A:G	C:C	A:G	T:T	2
154_06BC304F2222	A:G	C:C	A:G	T:T	2
154_06BC304F2223	A:G	C:C	A:G	T:T	2
154_06BC304F2224	A:G	C:C	A:G	T:T	2
154_06BC304F2226	A:G	C:C	A:G	T:T	2
154_06BC304F2227	A:G	C:C	A:G	T:T	2
154_06BC304F2232	A:A	C:C	A:G	T:T	2
159_11BC347F2185	A:A	C:C	A:A	T:T	2
159_11BC347F2200	A:A	C:C	A:G	T:T	2
159_11BC347F2203	A:A	C:C	A:G	T:T	2
159_11BC347F2206	A:A	C:C	A:G	T:T	2
159_11BC347F2221	A:A	C:C	A:G	T:T	2
159_11BC387F205	A:G	C:C	A:A	T:T	2
159_11BC387F213	A:A	C:C	A:A	T:T	2
159_11BC387F226	A:G	C:C	A:G	T:T	2
159_11BC387F233	A:G	C:C	A:A	T:T	2
159_11BC387F238	A:A	C:C	A:G	T:T	2
159_11BC387F252	A:G	C:C	A:A	T:T	2
159_11BC387F266	A:G	C:C	A:G	T:T	2
159_11BC387F269	A:G	C:C	A:A	T:T	2
159_11BC387F271	A:G	C:C	A:G	T:T	2
159_11_BC387_79	A:G	C:C	A:G	T:T	2
159_11_BC387_82	A:G	C:C	A:A	T:T	2
159_11_BC387_84	A:A	C:C	A:G	T:T	2
159_11_BC387_92	A:G	C:C	A:A	T:T	2
159_16BC347F210	A:A	C:C	A:G	T:T	2
159_16BC347F229	A:A	C:C	A:G	T:T	2
159_16BC347F232	A:A	C:C	A:A	T:T	2
159_16BC347F262	A:A	C:C	A:G	T:T	2
159_16BC347F278	A:A	C:C	A:G	T:T	2
159_16BC347F2124	A:A	C:C	A:A	T:T	2
159_16BC347F2128	A:A	C:C	A:G	T:T	2
159_16BC347F2134	A:A	C:C	A:G	T:T	2
159_16BC347F2136	A:A	C:C	A:G	T:T	2
159_16BC347F2139	A:A	C:C	A:A	T:T	2
159_16BC347F2142	A:A	C:C	A:G	T:T	2
159_16BC347F2143	A:A	C:C	A:A	T:T	2
159_16BC347F2155	A:A	C:C	A:A	T:T	2
159_16BC347F2168	A:A	C:C	A:G	T:T	2
159_16BC347F2236	A:A	C:C	A:A	T:T	2
159_16BC354F218	A:A	C:C	A:A	T:T	2
159_16BC354F220	A:A	C:C	A:A	T:T	2
159_16BC354F227	A:A	C:C	A:G	T:T	2
159_16BC354F242	A:A	C:C	A:G	T:T	2
159_16BC354F245	A:A	C:C	A:G	T:T	2
159_16BC354F272	A:A	C:C	A:G	T:T	2
159_16BC354F284	A:A	C:C	A:G	T:T	2
159_16BC354F295	A:A	C:C	A:G	T:T	2
159_16BC354F297	A:A	C:C	A:G	T:T	2
159_16BC354F2107	A:A	C:C	A:A	T:T	2
159_16BC354F2108	A:A	C:C	A:G	T:T	2
159_16BC354F2143	A:A	C:C	A:G	T:T	2
159_16BC354F2152	A:A	C:C	A:G	T:T	2
159_16BC354F2158	A:A	C:C	A:A	T:T	2
159_16BC354F2175	A:A	C:C	A:G	T:T	2
159_16BC354F2191	A:A	C:C	A:G	T:T	2
159_16BC354F2209	A:A	C:C	A:A	T:T	2
159_16BC354F2224	A:A	C:C	A:G	T:T	2
159_16BC354F2256	A:A	C:C	A:G	T:T	2
159_16BC354F2283	A:A	C:C	A:G	T:T	2
159_16BC354F2288	A:A	C:C	A:A	T:T	2
159_16BC354F2289	A:A	C:C	A:G	T:T	2
159_16BC354F2307	A:A	C:C	A:A	T:T	2
159_16BC370F211	A:A	C:C	A:G	T:T	2
159_16BC370F228	A:A	C:C	A:A	T:T	2
159_16BC370F235	A:A	C:C	A:G	T:T	2
159_16BC370F236	A:A	C:C	A:A	T:T	2
159_16BC370F282	A:A	C:C	A:A	T:T	2
159_16BC370F284	A:A	C:C	A:A	T:T	2
159_16BC370F295	A:A	C:C	A:G	T:T	2
159_16BC370F2109	A:A	C:C	A:G	T:T	2
159_16BC370F2113	A:A	C:C	A:G	T:T	2
159_16BC370F2124	A:A	C:C	A:G	T:T	2
159_16BC370F2135	A:A	C:C	A:A	T:T	2
159_16BC370F2136	A:A	C:C	A:G	T:T	2
159_16BC370F2139	A:A	C:C	A:G	T:T	2
159_16BC370F2140	A:A	C:C	A:A	T:T	2
159_16BC370F2141	A:A	C:C	A:G	T:T	2
159_16BC370F2152	A:A	C:C	A:A	T:T	2
159_16BC370F2157	A:A	C:C	A:A	T:T	2
159_16BC370F2176	A:A	C:C	A:A	T:T	2
159_16BC370F2196	A:A	C:C	A:G	T:T	2
159_16BC370F2206	A:A	C:C	A:G	T:T	2
159_16BC370F2216	A:A	C:C	A:G	T:T	2
159_16BC370F2218	A:A	C:C	A:G	T:T	2
159_16BC370F2227	A:A	C:C	A:G	T:T	2
159_16BC370F2228	A:A	C:C	A:A	T:T	2
159_16BC370F2234	A:A	C:C	A:A	T:T	2
159_16BC370F2238	A:A	C:C	A:A	T:T	2
159_16BC370F2252	A:A	C:C	A:G	T:T	2
159_16BC370F2259	A:A	C:C	A:G	T:T	2
159_16BC370F2296	A:A	C:C	A:G	T:T	2
159_16BC370F2297	A:A	C:C	A:G	T:T	2
159_16BC370F2312	A:A	C:C	A:G	T:T	2
159_16BC370F2318	A:A	C:C	A:G	T:T	2
159_16BC370F2320	A:A	C:C	A:G	T:T	2
159_16BC370F2326	A:A	C:C	A:A	T:T	2
159_16BC370F2333	A:A	C:C	A:G	T:T	2
159_16BC370F2341	A:A	C:C	A:G	T:T	2
159_11BC387F2179	A:G	T:T	G:G	T:T	2
159_11BC387F2182	A:A	T:T	G:G	T:T	2
159_11BC387F2183	A:A	T:T	G:G	T:T	2
154_05BC301F213	A:G	C:T	G:G	T:T	2
154_05BC301F269	A:A	C:T	G:G	T:T	2
154_05BC301F292	A:G	C:T	G:G	T:T	2
154_05BC301F295	A:G	C:T	G:G	T:T	2
154_05BC301F299	A:G	C:T	G:G	T:T	2
154_05BC301F2115	A:G	C:T	G:G	T:T	2
154_05BC301F2157	A:G	C:T	G:G	T:T	2
154_05BC301F2162	A:G	C:T	G:G	T:T	2
154_05BC301F2172	A:A	C:T	G:G	T:T	2
154_05BC303F202	A:A	T:T	G:G	T:T	2
154_05BC303F284	A:G	T:T	G:G	T:T	2
154_05BC303F289	A:G	T:T	G:G	T:T	2
154_05BC311F219	A:G	C:T	G:G	T:T	2
154_05BC311F278	A:G	C:T	G:G	T:T	2
154_05BC311F295	A:G	C:T	G:G	T:T	2
154_05BC311F2121	A:G	C:T	G:G	T:T	2
154_05BC311F2138	A:G	C:T	G:G	T:T	2
154_05BC311F2197	A:G	?	G:G	T:T	2
154_05BC311F2268	A:G	C:T	G:G	T:T	2
154_05BC3F2123	A:G	C:T	G:G	T:T	2
154_05BC3F2166	A:G	C:T	G:G	T:T	2
154_06BC304F242	A:G	C:T	G:G	T:T	2
154_06BC304F259	A:A	T:T	G:G	T:T	2
154_06BC304F2107	A:G	C:T	G:G	T:T	2
154_06BC304F2196	A:A	C:T	G:G	T:T	2
159_11BC347F252	A:A	C:T	G:G	T:T	2
159_11BC347F256	A:A	C:T	G:G	T:T	2
159_11BC347F2187	A:A	C:T	G:G	T:T	2
159_11BC347F2213	A:A	C:T	G:G	T:T	2
159_11BC387F225	A:G	C:T	G:G	T:T	2
159_11BC387F229	A:G	C:T	G:G	T:T	2
159_11BC387F249	A:G	C:T	G:G	T:T	2
159_11BC387F2106	A:G	T:T	G:G	T:T	2
159_11BC387F2124	A:G	C:T	G:G	T:T	2
159_11BC387F2130	A:G	T:T	G:G	T:T	2
159_11BC387F2167	?	T:T	G:G	T:T	2
159_16BC347F275	A:A	C:T	G:G	T:T	2
159_16BC347F290	A:A	C:T	G:G	T:T	2
159_16BC347F2114	A:A	C:T	G:G	T:T	2
159_16BC347F2120	A:A	C:T	G:G	T:T	2
159_16BC347F2127	A:A	C:T	G:G	T:T	2
159_16BC347F2131	A:A	C:T	G:G	T:T	2
159_16BC347F2232	A:A	C:T	G:G	T:T	2
159_16BC354F231	A:A	C:T	G:G	T:T	2
159_16BC354F298	A:A	C:T	G:G	T:T	2
159_16BC354F2133	A:A	C:T	G:G	T:T	2
159_16BC354F2202	A:A	C:T	G:G	T:T	2
159_16BC354F2222	A:A	C:T	G:G	T:T	2
159_16BC354F2249	A:A	C:T	G:G	T:T	2
159_16BC354F2271	A:A	C:T	G:G	T:T	2
159_16BC370F293	A:A	C:T	G:G	T:T	2
159_16BC370F2130	A:A	T:T	G:G	T:T	2
159_16BC370F2144	A:A	C:T	G:G	T:T	2
159_16BC370F2169	A:A	T:T	G:G	T:T	2
159_16BC370F2204	A:A	C:T	G:G	T:T	2
159_16BC370F2232	A:A	C:T	G:G	T:T	2
159_16BC370F2246	A:A	C:T	G:G	T:T	2
159_16BC370F2247	A:A	C:T	G:G	T:T	2
159_16BC370F2253	A:A	C:T	G:G	T:T	2
159_16BC370F2299	A:A	C:T	G:G	T:T	2
159_16BC370F2315	A:A	C:T	G:G	T:T	2
159_16BC370F2346	A:A	C:T	G:G	T:T	2
159_11BC387F2172	G:G	T:T	A:G	A:A	1
154_05BC301F204	G:G	C:T	A:G	A:A	1
154_05BC301F221	G:G	C:T	A:G	T:A	1
154_05BC301F228	G:G	C:T	A:G	T:A	1
154_05BC301F230	G:G	C:T	A:G	T:A	1
154_05BC301F234	G:G	C:T	A:G	T:A	1
154_05BC301F240	G:G	C:T	A:A	A:A	1
154_05BC301F250	G:G	C:T	A:G	A:A	1
154_05BC301F251	G:G	C:T	A:A	T:A	1
154_05BC301F278	G:G	?	A:G	T:A	1
154_05BC301F281	G:G	C:T	A:A	T:A	1
154_05BC301F2103	G:G	C:T	A:G	T:A	1
154_05BC301F2107	G:G	C:T	A:G	T:A	1
154_05BC301F2113	G:G	C:T	A:G	T:A	1
154_05BC301F2122	G:G	C:T	A:G	T:A	1
154_05BC301F2124	G:G	C:T	A:A	T:A	1
154_05BC301F2152	G:G	C:T	A:G	T:A	1
154_05BC301F2156	G:G	C:T	A:G	T:A	1
154_05BC301F2161	G:G	C:T	A:G	A:A	1
154_05BC301F2163	G:G	C:T	A:G	A:A	1
154_05BC301F2169	G:G	C:T	A:A	T:A	1
154_05BC301F2171	G:G	C:T	A:G	T:A	1
154_05BC301F2178	G:G	C:T	A:G	T:A	1
154_05BC301F2180	G:G	C:T	?	T:A	1
154_05BC301F2181	G:G	C:T	A:A	T:A	1
154_05BC301F2182	G:G	C:T	A:G	A:A	1
154_05BC301F2186	G:G	C:T	A:G	A:A	1
154_05BC301F2199	G:G	C:T	A:A	T:A	1
154_05BC301F2202	G:G	C:T	A:G	T:A	1
154_05BC301F2210	G:G	T:T	A:A	T:A	1
154_05BC301F2223	G:G	C:T	A:G	T:A	1
154_05BC303F209	G:G	T:T	A:G	T:A	1
154_05BC303F217	G:G	T:T	A:A	T:A	1
154_05BC303F222	G:G	T:T	A:G	T:A	1
154_05BC303F236	G:G	T:T	A:G	T:A	1
154_05BC303F250	G:G	T:T	A:G	A:A	1
154_05BC303F260	G:G	T:T	A:G	T:A	1
154_05BC303F268	G:G	T:T	A:G	T:A	1
154_05BC303F269	G:G	T:T	A:A	A:A	1
154_05BC303F295	G:G	C:T	A:G	T:A	1
154_05BC311F201	G:G	C:T	A:G	T:A	1
154_05BC311F207	G:G	C:T	A:A	T:A	1
154_05BC311F218	G:G	C:T	A:G	T:A	1
154_05BC311F228	G:G	C:T	A:A	T:A	1
154_05BC311F232	G:G	T:T	A:G	T:A	1
154_05BC311F233	G:G	C:T	A:G	A:A	1
154_05BC311F243	G:G	C:T	A:G	A:A	1
154_05BC311F245	G:G	C:T	A:G	T:A	1
154_05BC311F266	G:G	C:T	A:A	A:A	1
154_05BC311F271	G:G	C:T	A:G	T:A	1
154_05BC311F2106	G:G	C:T	A:G	T:A	1
154_05BC311F2110	G:G	C:T	A:G	A:A	1
154_05BC311F2111	G:G	C:T	A:G	A:A	1
154_05BC311F2132	G:G	C:T	A:G	A:A	1
154_05BC311F2134	G:G	C:T	A:G	T:A	1
154_05BC311F2156	G:G	C:T	A:A	T:A	1
154_05BC311F2161	G:G	T:T	A:G	A:A	1
154_05BC311F2162	G:G	C:T	A:G	A:A	1
154_05BC311F2163	G:G	C:T	A:G	T:A	1
154_05BC311F2188	G:G	C:T	A:A	T:A	1
154_05BC311F2189	G:G	C:T	A:G	T:A	1
154_05BC311F2190	G:G	C:T	A:A	T:A	1
154_05BC311F2191	G:G	C:T	A:G	T:A	1
154_05BC311F2196	G:G	C:T	A:A	T:A	1
154_05BC311F2207	G:G	T:T	A:A	A:A	1
154_05BC311F2212	G:G	C:T	A:G	T:A	1
154_05BC311F2219	G:G	C:T	A:G	T:A	1
154_05BC311F2239	G:G	C:T	A:G	T:A	1
154_05BC311F2240	G:G	C:T	A:A	A:A	1
154_05BC311F2256	G:G	C:T	A:G	T:A	1
154_05BC311F2258	G:G	C:T	A:G	A:A	1
154_05BC311F2259	G:G	C:T	A:G	A:A	1
154_05BC313F233	G:G	C:T	A:G	A:A	1
154_05BC313F260	G:G	C:T	A:G	?	1
154_05BC313F265	G:G	T:T	A:G	A:A	1
154_05BC313F280	G:G	C:T	A:G	A:A	1
154_05BC313F284	G:G	C:T	A:G	A:A	1
154_05BC313F296	G:G	C:T	A:G	A:A	1
154_05BC313F298	G:G	T:T	A:A	A:A	1
154_05BC3F2100	G:G	C:T	A:G	A:A	1
154_05BC3F2111	G:G	C:T	A:G	A:A	1
154_05BC3F2118	G:G	C:T	A:G	T:A	1
154_05BC3F2119	G:G	C:T	A:G	T:A	1
154_05BC3F2125	G:G	C:T	A:A	A:A	1
154_05BC3F2144	G:G	C:T	A:G	T:A	1
154_05BC3F2152	G:G	C:T	A:A	T:A	1
154_05BC3F2155	G:G	C:T	A:G	T:A	1
154_05BC3F2177	G:G	C:T	A:A	T:A	1
154_05BC3F2188	G:G	C:T	A:G	A:A	1
154_06BC304F211	G:G	C:T	A:G	T:A	1
154_06BC304F229	G:G	C:T	A:G	A:A	1
154_06BC304F244	G:G	C:T	A:G	T:A	1
154_06BC304F247	G:G	C:T	A:A	T:A	1
154_06BC304F271	G:G	C:T	A:G	T:A	1
154_06BC304F274	G:G	C:T	A:G	?	1
154_06BC304F276	G:G	C:T	A:G	T:A	1
154_06BC304F279	G:G	C:T	A:G	T:A	1
154_06BC304F298	G:G	?	A:G	A:A	1
154_06BC304F2128	G:G	C:T	A:G	T:A	1
154_06BC304F2187	G:G	C:T	A:A	A:A	1
154_06BC304F2197	G:G	C:T	A:G	A:A	1
154_06BC304F2207	G:G	C:T	A:G	A:A	1
154_06BC304F2212	G:G	T:T	A:G	A:A	1
154_06BC304F2220	G:G	C:T	A:A	T:A	1
159_11BC386F202	G:G	T:T	A:A	T:A	1
159_11BC386F210	G:G	T:T	A:A	T:A	1
159_11BC386F211	G:G	T:T	A:A	T:A	1
159_11BC386F216	G:G	T:T	A:A	T:A	1
159_11BC386F218	G:G	T:T	A:A	T:A	1
159_11BC386F221	G:G	T:T	A:A	T:A	1
159_11BC386F223	G:G	T:T	A:A	T:A	1
159_11BC386F226	G:G	T:T	A:A	A:A	1
159_11BC386F229	G:G	T:T	A:A	T:A	1
159_11BC386F236	G:G	T:T	A:A	T:A	1
159_11BC386F238	G:G	T:T	A:A	T:A	1
159_11BC386F243	G:G	T:T	A:A	T:A	1
159_11BC386F245	G:G	T:T	A:A	T:A	1
159_11BC386F247	G:G	T:T	A:A	A:A	1
159_11BC386F249	G:G	T:T	A:A	?	1
159_11BC386F262	G:G	T:T	A:A	A:A	1
159_11BC386F280	G:G	T:T	A:A	T:A	1
159_11BC386F282	G:G	T:T	A:A	A:A	1
159_11BC386F283	G:G	T:T	A:A	A:A	1
159_11BC386F286	G:G	T:T	A:A	A:A	1
159_11BC386F288	G:G	T:T	A:A	T:A	1
159_11BC386F2100	G:G	T:T	A:A	A:A	1
159_11BC386F2112	G:G	T:T	A:A	T:A	1
159_11BC386F2115	G:G	T:T	A:A	A:A	1
159_11BC386F2120	G:G	T:T	A:A	A:A	1
159_11BC386F2123	G:G	T:T	A:A	A:A	1
159_11BC386F2130	G:G	T:T	A:A	T:A	1
159_11BC386F2133	G:G	T:T	A:A	A:A	1
159_11BC386F2134	G:G	T:T	A:A	T:A	1
159_11BC386F2141	G:G	T:T	A:A	T:A	1
159_11BC386F2147	G:G	T:T	A:A	T:A	1
159_11BC386F2158	G:G	T:T	A:A	T:A	1
159_11BC386F2161	G:G	T:T	A:A	T:A	1
159_11BC386F2172	G:G	T:T	A:A	A:A	1
159_11BC386F2192	G:G	T:T	A:A	T:A	1
159_11BC386F2202	G:G	T:T	A:A	A:A	1
159_11BC386F2209	G:G	T:T	A:A	T:A	1
159_11BC386F2210	G:G	T:T	A:A	T:A	1
159_11BC386F2212	G:G	T:T	A:A	T:A	1
159_11BC386F2223	G:G	T:T	A:A	T:A	1
159_11BC386F2225	G:G	T:T	A:A	A:A	1
159_11BC386F2226	G:G	T:T	A:A	T:A	1
159_11BC386F2227	G:G	T:T	A:A	T:A	1
159_11BC386F2241	G:G	T:T	A:A	T:A	1
159_11BC386F2245	G:G	T:T	A:A	A:A	1
159_11BC386F2268	G:G	T:T	A:A	T:A	1
159_11BC386F2278	G:G	T:T	A:A	A:A	1
159_11BC386F2283	G:G	T:T	A:A	T:A	1
159_11BC386F2290	G:G	T:T	A:A	T:A	1
159_11BC386F2295	G:G	T:T	A:A	T:A	1
159_11BC386F2297	G:G	T:T	A:A	A:A	1
159_11BC386F2301	G:G	T:T	A:A	T:A	1
159_11BC386F2304	G:G	T:T	A:A	A:A	1
159_11BC387F206	G:G	C:T	A:A	T:A	1
159_11BC387F237	G:G	C:T	A:G	A:A	1
159_11BC387F245	G:G	C:T	A:G	T:A	1
159_11BC387F248	G:G	C:T	A:A	T:A	1
159_11BC387F263	G:G	C:T	A:G	T:A	1
159_11BC387F295	G:G	T:T	A:G	A:A	1
159_11BC387F2111	G:G	T:T	A:G	T:A	1
159_11BC387F2118	G:G	T:T	A:A	A:A	1
159_11BC387F2136	G:G	T:T	A:G	T:A	1
159_11BC387F2138	G:G	T:T	A:G	T:A	1
159_11_BC387_73	G:G	C:T	A:A	A:A	1
159_11_BC387_85	G:G	T:T	A:G	T:A	1
159_11_BC387_88	G:G	C:T	A:G	A:A	1
159_11_BC387_93	G:G	C:T	A:G	A:A	1
159_16BC317F2201	G:G	C:T	A:A	A:A	1
159_16BC317F2202	G:G	C:T	A:G	A:A	1
159_16BC317F2225	G:G	C:T	A:A	A:A	1
159_16BC370F276	G:G	T:T	A:A	A:A	1
159_16BC370F278	G:G	T:T	A:A	T:A	1
154_05BC301F236	A:A	C:C	A:G	T:A	1
154_05BC301F237	A:G	C:C	A:A	T:A	1
154_05BC301F246	A:G	C:C	A:G	T:A	1
154_05BC301F256	A:A	C:C	A:G	A:A	1
154_05BC301F2101	A:G	C:C	A:A	T:A	1
154_05BC301F2131	A:G	C:C	A:A	T:A	1
154_05BC301F2140	A:A	C:C	A:A	T:A	1
154_05BC301F2158	A:A	C:C	A:G	A:A	1
154_05BC301F2166	A:A	C:C	A:G	T:A	1
154_05BC301F2175	A:A	C:C	A:G	A:A	1
154_05BC301F2196	A:G	C:C	A:G	T:A	1
154_05BC301F2204	A:G	C:C	A:A	A:A	1
154_05BC311F204	?	C:C	A:A	A:A	1
154_05BC311F216	A:G	C:C	A:A	T:A	1
154_05BC311F227	A:G	C:C	A:G	T:A	1
154_05BC311F229	A:G	C:C	A:A	T:A	1
154_05BC311F252	A:A	C:C	A:A	T:A	1
154_05BC311F285	A:A	C:C	A:G	T:A	1
154_05BC311F2108	A:G	C:C	A:G	T:A	1
154_05BC311F2142	A:G	C:C	A:A	T:A	1
154_05BC311F2154	A:A	C:C	A:G	A:A	1
154_05BC311F2158	A:G	C:C	A:A	T:A	1
154_05BC311F2170	A:G	C:C	A:G	T:A	1
154_05BC311F2176	A:G	C:C	A:G	T:A	1
154_05BC311F2179	A:A	C:C	A:G	T:A	1
154_05BC311F2187	A:G	C:C	A:G	T:A	1
154_05BC311F2232	A:A	C:C	A:G	?	1
154_05BC311F2245	A:G	C:C	A:G	T:A	1
154_05BC311F2265	A:G	C:C	A:G	T:A	1
154_05BC3F2160	A:G	C:C	A:A	T:A	1
154_05BC3F2176	A:G	C:C	A:G	A:A	1
154_05BC3F2185	A:G	C:C	A:G	A:A	1
154_06BC304F218	A:G	C:C	A:G	T:A	1
154_06BC304F222	A:A	C:C	A:G	T:A	1
154_06BC304F226	A:G	C:C	A:A	T:A	1
154_06BC304F250	A:A	C:C	A:G	T:A	1
154_06BC304F264	A:A	C:C	A:G	T:A	1
154_06BC304F265	A:A	C:C	A:G	T:A	1
154_06BC304F266	A:G	C:C	A:G	T:A	1
154_06BC304F297	A:G	C:C	A:G	?	1
154_06BC304F2111	A:G	C:C	A:G	T:A	1
154_06BC304F2114	A:G	C:C	A:G	?	1
154_06BC304F2118	?	C:C	?	?	1
154_06BC304F2200	A:G	C:C	A:G	T:A	1
159_11BC347F2189	A:A	C:C	A:G	A:A	1
159_11BC347F2218	A:A	C:C	A:G	A:A	1
159_11BC347F2230	A:A	C:C	A:G	T:A	1
159_11BC387F201	A:G	C:C	A:A	A:A	1
159_11BC387F241	A:A	C:C	A:G	T:A	1
159_11BC387F251	A:A	C:C	A:G	T:A	1
159_11_BC387_78	?	C:C	A:G	T:A	1
159_16BC317F2222	A:G	C:C	A:A	A:A	1
159_16BC317F2223	A:G	C:C	A:G	A:A	1
159_16BC317F2224	A:G	C:C	A:A	A:A	1
159_16BC347F246	A:A	C:C	A:A	A:A	1
159_16BC347F258	A:A	C:C	A:A	A:A	1
159_16BC347F259	A:A	C:C	A:G	T:A	1
159_16BC347F288	A:A	C:C	A:A	T:A	1
159_16BC347F2108	A:A	C:C	A:G	T:A	1
159_16BC347F2111	A:A	C:C	A:G	T:A	1
159_16BC347F2115	A:A	C:C	A:G	T:A	1
159_16BC347F2125	A:A	C:C	A:A	T:A	1
159_16BC347F2137	A:A	C:C	A:G	T:A	1
159_16BC347F2150	A:A	C:C	A:G	T:A	1
159_16BC347F2157	A:A	C:C	A:G	T:A	1
159_16BC347F2158	A:A	C:C	A:G	T:A	1
159_16BC347F2167	A:A	C:C	A:G	T:A	1
159_16BC347F2174	A:A	C:C	A:G	A:A	1
159_16BC347F2225	A:A	C:C	A:G	A:A	1
159_16BC354F213	A:A	C:C	A:A	T:A	1
159_16BC354F216	A:A	C:C	A:G	T:A	1
159_16BC354F223	A:A	C:C	A:G	A:A	1
159_16BC354F225	A:A	C:C	A:A	T:A	1
159_16BC354F243	A:A	C:C	A:G	T:A	1
159_16BC354F254	A:A	C:C	A:G	T:A	1
159_16BC354F255	A:A	C:C	A:G	A:A	1
159_16BC354F258	A:A	C:C	A:A	T:A	1
159_16BC354F260	A:A	C:C	A:G	T:A	1
159_16BC354F262	A:A	C:C	A:A	T:A	1
159_16BC354F291	A:A	C:C	A:A	T:A	1
159_16BC354F299	A:A	C:C	A:G	T:A	1
159_16BC354F2106	A:A	C:C	A:A	T:A	1
159_16BC354F2109	A:A	C:C	A:G	T:A	1
159_16BC354F2110	A:A	C:C	A:A	A:A	1
159_16BC354F2123	A:A	C:C	A:A	A:A	1
159_16BC354F2129	A:A	C:C	A:A	T:A	1
159_16BC354F2146	A:A	C:C	A:A	A:A	1
159_16BC354F2156	A:A	C:C	A:A	T:A	1
159_16BC354F2169	A:A	C:C	A:G	T:A	1
159_16BC354F2174	A:A	C:C	A:A	T:A	1
159_16BC354F2190	A:A	C:C	A:A	A:A	1
159_16BC354F2192	A:A	C:C	A:G	T:A	1
159_16BC354F2194	A:A	C:C	A:G	T:A	1
159_16BC354F2214	A:A	C:C	A:G	T:A	1
159_16BC354F2218	A:A	C:C	A:A	T:A	1
159_16BC354F2220	A:A	C:C	A:G	T:A	1
159_16BC354F2246	A:A	C:C	A:A	T:A	1
159_16BC354F2269	A:A	C:C	A:A	T:A	1
159_16BC354F2273	A:A	C:C	A:G	T:A	1
159_16BC354F2291	A:A	C:C	A:A	T:A	1
159_16BC354F2298	A:A	C:C	A:G	T:A	1
159_16BC354F2315	A:A	C:C	A:A	T:A	1
159_16BC354F2321	A:A	C:C	A:G	A:A	1
159_16BC354F2325	A:A	C:C	A:G	T:A	1
159_16BC354F2326	A:A	C:C	A:A	T:A	1
159_16BC370F217	A:A	C:C	A:G	T:A	1
159_16BC370F222	A:A	C:C	A:G	T:A	1
159_16BC370F224	A:A	C:C	A:G	T:A	1
159_16BC370F234	A:A	C:C	A:A	T:A	1
159_16BC370F241	A:A	C:C	A:G	T:A	1
159_16BC370F243	A:A	C:C	A:A	T:A	1
159_16BC370F250	A:A	C:C	?	T:A	1
159_16BC370F283	A:A	C:C	A:A	T:A	1
159_16BC370F288	A:A	C:C	A:G	T:A	1
159_16BC370F2106	A:A	C:C	A:G	T:A	1
159_16BC370F2111	A:A	C:C	A:G	T:A	1
159_16BC370F2128	A:A	C:C	A:A	T:A	1
159_16BC370F2146	A:A	C:C	A:G	T:A	1
159_16BC370F2158	A:A	C:C	A:A	A:A	1
159_16BC370F2160	A:A	C:C	A:A	T:A	1
159_16BC370F2164	A:A	C:C	A:G	T:A	1
159_16BC370F2170	A:A	C:C	A:G	T:A	1
159_16BC370F2181	A:A	C:C	A:G	A:A	1
159_16BC370F2186	A:A	C:C	A:G	T:A	1
159_16BC370F2191	A:A	C:C	A:A	T:A	1
159_16BC370F2203	A:A	C:C	A:G	T:A	1
159_16BC370F2215	A:A	C:C	A:G	T:A	1
159_16BC370F2225	A:A	C:C	A:G	T:A	1
159_16BC370F2233	A:A	C:C	A:G	T:A	1
159_16BC370F2237	A:A	C:C	A:A	T:A	1
159_16BC370F2240	A:A	C:C	A:G	T:A	1
159_16BC370F2244	A:A	C:C	A:A	T:A	1
159_16BC370F2250	A:A	C:C	A:A	T:A	1
159_16BC370F2256	A:A	C:C	A:G	T:A	1
159_16BC370F2286	A:A	C:C	A:G	T:A	1
159_16BC370F2309	A:A	C:C	A:G	?	1
159_16BC370F2329	A:A	C:C	A:G	T:A	1
159_16BC370F2342	A:A	C:C	A:A	T:A	1
159_16BC370F2345	A:A	C:C	A:G	T:A	1
159_11BC387F2174	A:G	T:T	G:G	T:A	1
154_05BC301F214	A:A	C:T	G:G	T:A	1
154_05BC301F231	A:G	C:T	G:G	T:A	1
154_05BC301F238	A:G	C:T	G:G	T:A	1
154_05BC301F241	A:G	C:T	G:G	T:A	1
154_05BC301F261	A:G	T:T	G:G	A:A	1
154_05BC301F264	A:G	C:T	G:G	T:A	1
154_05BC301F266	A:G	C:T	G:G	T:A	1
154_05BC301F267	A:G	C:T	G:G	T:A	1
154_05BC301F273	A:G	C:T	G:G	?	1
154_05BC301F275	A:G	C:T	G:G	T:A	1
154_05BC301F277	A:G	C:T	G:G	T:A	1
154_05BC301F289	A:G	C:T	G:G	A:A	1
154_05BC301F290	A:A	C:T	G:G	T:A	1
154_05BC301F2100	A:G	C:T	G:G	T:A	1
154_05BC301F2111	A:A	C:T	G:G	T:A	1
154_05BC301F2116	A:G	C:T	G:G	A:A	1
154_05BC301F2130	A:G	C:T	G:G	T:A	1
154_05BC301F2141	A:G	C:T	G:G	T:A	1
154_05BC301F2142	A:G	C:T	G:G	T:A	1
154_05BC301F2147	A:A	C:T	G:G	T:A	1
154_05BC301F2148	A:G	C:T	G:G	A:A	1
154_05BC301F2155	A:A	C:T	G:G	A:A	1
154_05BC301F2214	A:G	C:T	G:G	T:A	1
154_05BC301F2221	A:A	T:T	G:G	A:A	1
154_05BC301F2224	A:G	C:T	G:G	T:A	1
154_05BC301F2229	A:A	C:T	G:G	T:A	1
154_05BC303F201	A:G	?	G:G	A:A	1
154_05BC303F205	A:G	T:T	G:G	T:A	1
154_05BC303F214	A:G	T:T	G:G	T:A	1
154_05BC303F216	A:G	T:T	G:G	A:A	1
154_05BC303F218	A:G	T:T	G:G	A:A	1
154_05BC303F227	A:G	T:T	G:G	T:A	1
154_05BC303F228	A:A	T:T	G:G	T:A	1
154_05BC303F230	A:A	T:T	G:G	A:A	1
154_05BC303F238	A:A	T:T	G:G	T:A	1
154_05BC303F251	A:G	T:T	G:G	T:A	1
154_05BC303F252	A:A	T:T	G:G	A:A	1
154_05BC303F272	A:A	T:T	G:G	T:A	1
154_05BC303F278	A:A	T:T	G:G	T:A	1
154_05BC303F294	A:G	T:T	G:G	T:A	1
154_05BC311F205	A:G	C:T	G:G	T:A	1
154_05BC311F212	A:G	C:T	G:G	A:A	1
154_05BC311F214	A:G	C:T	G:G	T:A	1
154_05BC311F224	A:G	C:T	G:G	A:A	1
154_05BC311F230	A:G	C:T	G:G	A:A	1
154_05BC311F237	A:G	C:T	G:G	T:A	1
154_05BC311F238	A:G	C:T	G:G	T:A	1
154_05BC311F249	A:G	C:T	G:G	A:A	1
154_05BC311F276	A:G	C:T	G:G	T:A	1
154_05BC311F291	A:G	C:T	G:G	T:A	1
154_05BC311F2103	A:G	C:T	G:G	T:A	1
154_05BC311F2104	A:A	?	G:G	T:A	1
154_05BC311F2105	A:G	C:T	G:G	A:A	1
154_05BC311F2107	A:G	C:T	G:G	T:A	1
154_05BC311F2122	A:G	C:T	G:G	T:A	1
154_05BC311F2137	A:A	C:T	G:G	A:A	1
154_05BC311F2144	A:G	C:T	G:G	T:A	1
154_05BC311F2149	A:G	C:T	G:G	T:A	1
154_05BC311F2160	A:G	C:T	G:G	T:A	1
154_05BC311F2169	A:G	C:T	G:G	T:A	1
154_05BC311F2198	A:A	C:T	G:G	A:A	1
154_05BC311F2208	A:G	C:T	G:G	A:A	1
154_05BC311F2215	A:G	C:T	G:G	T:A	1
154_05BC311F2229	A:A	C:T	G:G	T:A	1
154_05BC311F2231	A:G	C:T	G:G	T:A	1
154_05BC311F2234	A:A	C:T	G:G	A:A	1
154_05BC311F2261	A:A	C:T	G:G	T:A	1
154_05BC311F2270	A:G	C:T	G:G	T:A	1
154_05BC313F207	A:A	C:T	G:G	A:A	1
154_05BC313F238	A:G	C:T	G:G	A:A	1
154_05BC313F239	A:G	C:T	G:G	A:A	1
154_05BC313F241	A:G	C:T	G:G	A:A	1
154_05BC313F245	A:A	T:T	G:G	A:A	1
154_05BC313F246	A:A	C:T	G:G	A:A	1
154_05BC313F251	A:G	C:T	G:G	A:A	1
154_05BC313F273	?	C:T	G:G	A:A	1
154_05BC313F2101	A:G	C:T	G:G	A:A	1
154_05BC3F297	A:G	C:T	G:G	T:A	1
154_05BC3F2112	A:A	C:T	G:G	T:A	1
154_05BC3F2120	A:G	C:T	G:G	A:A	1
154_05BC3F2126	A:A	C:T	G:G	T:A	1
154_05BC3F2135	A:G	C:T	G:G	T:A	1
154_05BC3F2136	A:G	C:T	G:G	T:A	1
154_05BC3F2141	A:G	C:T	G:G	T:A	1
154_05BC3F2145	A:G	C:T	G:G	A:A	1
154_05BC3F2158	A:G	C:T	G:G	T:A	1
154_05BC3F2172	A:G	C:T	G:G	T:A	1
154_05BC3F2178	A:G	T:T	G:G	T:A	1
154_05BC3F2179	A:G	C:T	G:G	T:A	1
154_05BC3F2186	A:A	C:T	G:G	T:A	1
154_06BC304F201	A:G	C:T	G:G	T:A	1
154_06BC304F203	A:G	C:T	G:G	T:A	1
154_06BC304F221	A:G	C:T	G:G	T:A	1
154_06BC304F224	A:A	C:T	G:G	T:A	1
154_06BC304F243	A:A	C:T	G:G	T:A	1
154_06BC304F256	A:G	C:T	G:G	A:A	1
154_06BC304F282	A:G	C:T	G:G	A:A	1
154_06BC304F284	A:A	C:T	G:G	T:A	1
154_06BC304F288	A:A	C:T	G:G	A:A	1
154_06BC304F296	A:A	C:T	G:G	T:A	1
154_06BC304F299	A:G	C:T	G:G	?	1
154_06BC304F2101	A:G	?	G:G	?	1
154_06BC304F2109	A:A	T:T	G:G	T:A	1
154_06BC304F2115	A:A	C:T	G:G	T:A	1
154_06BC304F2121	A:A	C:T	G:G	T:A	1
154_06BC304F2137	A:G	C:T	G:G	?	1
154_06BC304F2190	A:G	C:T	G:G	?	1
154_06BC304F2198	A:G	C:T	G:G	A:A	1
154_06BC304F2210	A:A	C:T	G:G	T:A	1
154_06BC304F2214	A:G	C:T	G:G	T:A	1
154_06BC304F2219	A:G	C:T	G:G	T:A	1
154_06BC304F2228	A:G	C:T	G:G	A:A	1
159_11BC347F2179	A:A	C:T	G:G	T:A	1
159_11BC347F2184	A:A	C:T	G:G	T:A	1
159_11BC347F2195	A:A	C:T	G:G	A:A	1
159_11BC347F2205	A:A	C:T	G:G	T:A	1
159_11BC386F2178	A:A	C:T	G:G	T:A	1
159_11BC386F2186	A:A	C:T	G:G	?	1
159_11BC387F209	A:G	C:T	G:G	T:A	1
159_11BC387F215	A:A	C:T	G:G	T:A	1
159_11BC387F217	A:G	C:T	G:G	T:A	1
159_11BC387F218	A:G	C:T	G:G	A:A	1
159_11BC387F219	A:G	C:T	G:G	A:A	1
159_11BC387F224	A:G	C:T	G:G	T:A	1
159_11BC387F231	A:G	C:T	G:G	A:A	1
159_11BC387F253	A:G	C:T	G:G	T:A	1
159_11BC387F255	A:A	C:T	G:G	T:A	1
159_11BC387F262	A:G	C:T	G:G	T:A	1
159_11BC387F268	A:G	C:T	G:G	A:A	1
159_11BC387F272	A:G	C:T	G:G	T:A	1
159_11BC387F2108	A:G	?	G:G	A:A	1
159_11BC387F2109	A:A	?	G:G	A:A	1
159_11BC387F2117	A:G	T:T	G:G	A:A	1
159_11BC387F2121	A:A	T:T	G:G	T:A	1
159_11BC387F2127	A:A	T:T	G:G	T:A	1
159_11BC387F2142	A:G	?	G:G	T:A	1
159_11BC387F2146	A:G	T:T	G:G	T:A	1
159_11BC387F2152	A:A	T:T	G:G	T:A	1
159_11BC387F2155	A:G	T:T	G:G	A:A	1
159_11BC387F2162	A:G	T:T	G:G	A:A	1
159_11_BC387_74	A:G	C:T	G:G	A:A	1
159_16 BC3_47 F2_233	A:A	T:T	G:G	A:A	1
159_16BC317F2205	A:G	C:T	G:G	A:A	1
159_16BC317F2207	A:G	C:T	G:G	A:A	1
159_16BC317F2215	A:G	C:T	G:G	A:A	1
159_16BC317F2217	A:G	T:T	G:G	A:A	1
159_16BC347F205	A:A	C:T	G:G	T:A	1
159_16BC347F207	A:A	C:T	G:G	T:A	1
159_16BC347F213	A:A	C:T	G:G	A:A	1
159_16BC347F217	A:A	C:T	G:G	T:A	1
159_16BC347F233	A:A	C:T	G:G	T:A	1
159_16BC347F237	A:A	C:T	G:G	A:A	1
159_16BC347F263	A:A	C:T	G:G	A:A	1
159_16BC347F264	A:A	C:T	G:G	A:A	1
159_16BC347F286	A:A	C:T	G:G	A:A	1
159_16BC347F289	A:A	C:T	G:G	T:A	1
159_16BC347F294	A:A	C:T	G:G	T:A	1
159_16BC347F295	A:A	C:T	G:G	T:A	1
159_16BC347F2106	A:A	C:T	G:G	T:A	1
159_16BC347F2113	A:A	C:T	G:G	T:A	1
159_16BC347F2116	A:A	T:T	G:G	A:A	1
159_16BC347F2119	A:A	C:T	G:G	T:A	1
159_16BC347F2121	A:A	C:T	G:G	T:A	1
159_16BC347F2126	A:A	C:T	G:G	T:A	1
159_16BC347F2130	A:A	C:T	G:G	T:A	1
159_16BC347F2135	A:A	C:T	G:G	A:A	1
159_16BC347F2144	A:A	C:T	G:G	A:A	1
159_16BC347F2151	A:A	?	G:G	A:A	1
159_16BC347F2152	A:A	C:T	G:G	T:A	1
159_16BC347F2153	A:A	C:T	G:G	A:A	1
159_16BC347F2166	A:A	C:T	G:G	T:A	1
159_16BC347F2170	A:A	C:T	G:G	A:A	1
159_16BC347F2173	A:A	C:T	G:G	T:A	1
159_16BC347F2226	A:A	C:T	G:G	T:A	1
159_16BC347F2237	A:A	C:T	G:G	T:A	1
159_16BC354F201	A:A	C:T	G:G	T:A	1
159_16BC354F202	A:A	C:T	G:G	T:A	1
159_16BC354F203	A:A	C:T	G:G	T:A	1
159_16BC354F206	A:A	C:T	G:G	T:A	1
159_16BC354F207	A:A	C:T	G:G	T:A	1
159_16BC354F209	A:A	C:T	G:G	T:A	1
159_16BC354F217	A:A	C:T	G:G	T:A	1
159_16BC354F222	A:A	C:T	G:G	T:A	1
159_16BC354F229	A:A	C:T	G:G	T:A	1
159_16BC354F236	A:A	C:T	G:G	T:A	1
159_16BC354F240	A:A	C:T	G:G	A:A	1
159_16BC354F247	A:A	C:T	G:G	T:A	1
159_16BC354F263	A:A	C:T	G:G	T:A	1
159_16BC354F266	A:A	C:T	G:G	T:A	1
159_16BC354F267	A:A	C:T	G:G	A:A	1
159_16BC354F288	A:A	C:T	G:G	T:A	1
159_16BC354F293	A:A	C:T	G:G	T:A	1
159_16BC354F296	A:A	C:T	G:G	T:A	1
159_16BC354F2104	A:A	T:T	G:G	T:A	1
159_16BC354F2111	A:A	C:T	G:G	T:A	1
159_16BC354F2112	A:A	C:T	G:G	A:A	1
159_16BC354F2113	A:A	C:T	G:G	A:A	1
159_16BC354F2114	A:A	C:T	G:G	T:A	1
159_16BC354F2124	A:A	C:T	G:G	A:A	1
159_16BC354F2125	A:A	C:T	G:G	T:A	1
159_16BC354F2127	A:A	C:T	G:G	A:A	1
159_16BC354F2128	A:A	C:T	G:G	T:A	1
159_16BC354F2138	A:A	C:T	G:G	A:A	1
159_16BC354F2141	A:A	C:T	G:G	A:A	1
159_16BC354F2144	A:A	T:T	G:G	T:A	1
159_16BC354F2145	A:A	C:T	G:G	A:A	1
159_16BC354F2154	A:A	C:T	G:G	A:A	1
159_16BC354F2160	A:A	T:T	G:G	T:A	1
159_16BC354F2171	A:A	C:T	G:G	T:A	1
159_16BC354F2177	A:A	C:T	G:G	T:A	1
159_16BC354F2180	A:A	C:T	G:G	T:A	1
159_16BC354F2185	A:A	T:T	G:G	T:A	1
159_16BC354F2199	A:A	C:T	G:G	T:A	1
159_16BC354F2206	A:A	C:T	G:G	A:A	1
159_16BC354F2208	A:A	C:T	G:G	T:A	1
159_16BC354F2223	A:A	C:T	G:G	T:A	1
159_16BC354F2229	?	C:T	G:G	A:A	1
159_16BC354F2233	A:A	C:T	G:G	A:A	1
159_16BC354F2234	A:A	C:T	G:G	T:A	1
159_16BC354F2239	A:A	C:T	G:G	T:A	1
159_16BC354F2241	A:A	C:T	G:G	T:A	1
159_16BC354F2253	A:A	C:T	G:G	T:A	1
159_16BC354F2258	A:A	C:T	G:G	A:A	1
159_16BC354F2263	A:A	C:T	G:G	T:A	1
159_16BC354F2270	A:A	C:T	G:G	A:A	1
159_16BC354F2275	A:A	C:T	G:G	T:A	1
159_16BC354F2277	A:A	C:T	G:G	A:A	1
159_16BC354F2284	A:A	C:T	G:G	T:A	1
159_16BC354F2290	A:A	C:T	G:G	T:A	1
159_16BC354F2293	A:A	C:T	G:G	T:A	1
159_16BC354F2297	A:A	C:T	G:G	A:A	1
159_16BC354F2299	A:A	C:T	G:G	A:A	1
159_16BC354F2319	A:A	C:T	G:G	T:A	1
159_16BC370F208	A:A	C:T	G:G	T:A	1
159_16BC370F219	A:A	C:T	G:G	A:A	1
159_16BC370F220	A:A	C:T	G:G	T:A	1
159_16BC370F223	A:A	C:T	G:G	T:A	1
159_16BC370F226	A:A	C:T	G:G	A:A	1
159_16BC370F227	A:A	T:T	G:G	T:A	1
159_16BC370F238	A:A	C:T	G:G	T:A	1
159_16BC370F251	A:A	C:T	G:G	A:A	1
159_16BC370F261	A:A	C:T	G:G	T:A	1
159_16BC370F263	A:A	C:T	G:G	T:A	1
159_16BC370F286	A:A	C:T	G:G	A:A	1
159_16BC370F289	A:A	C:T	G:G	A:A	1
159_16BC370F297	A:A	C:T	G:G	T:A	1
159_16BC370F298	A:A	C:T	G:G	T:A	1
159_16BC370F2102	A:A	C:T	G:G	T:A	1
159_16BC370F2107	A:A	T:T	G:G	T:A	1
159_16BC370F2131	A:A	C:T	G:G	T:A	1
159_16BC370F2142	A:A	C:T	G:G	A:A	1
159_16BC370F2147	A:A	C:T	G:G	A:A	1
159_16BC370F2148	A:A	C:T	G:G	T:A	1
159_16BC370F2151	A:A	C:T	G:G	T:A	1
159_16BC370F2165	A:A	C:T	G:G	A:A	1
159_16BC370F2168	A:A	C:T	G:G	A:A	1
159_16BC370F2178	A:A	C:T	G:G	T:A	1
159_16BC370F2182	A:A	T:T	G:G	A:A	1
159_16BC370F2185	A:A	C:T	G:G	T:A	1
159_16BC370F2187	A:A	C:T	G:G	T:A	1
159_16BC370F2194	A:A	C:T	G:G	T:A	1
159_16BC370F2205	A:A	C:T	G:G	T:A	1
159_16BC370F2208	A:A	C:T	G:G	A:A	1
159_16BC370F2210	A:A	C:T	G:G	T:A	1
159_16BC370F2213	A:A	C:T	G:G	T:A	1
159_16BC370F2239	A:A	C:T	G:G	T:A	1
159_16BC370F2251	A:A	T:T	G:G	A:A	1
159_16BC370F2254	A:A	C:T	G:G	T:A	1
159_16BC370F2267	A:A	C:T	G:G	T:A	1
159_16BC370F2270	A:A	C:T	G:G	T:A	1
159_16BC370F2272	A:A	C:T	G:G	T:A	1
159_16BC370F2280	A:A	T:T	G:G	A:A	1
159_16BC370F2298	A:A	C:T	G:G	T:A	1
159_16BC370F2303	A:A	T:T	G:G	A:A	1
159_16BC370F2311	A:A	C:T	G:G	A:A	1
159_16BC370F2314	A:A	C:T	G:G	A:A	1
159_16BC370F2322	A:A	C:T	G:G	T:A	1
159_16BC370F2331	A:A	C:T	G:G	A:A	1
159_16BC370F2332	A:A	C:T	G:G	A:A	1
159_16BC370F2343	A:A	C:T	G:G	T:A	1
159_16BC370F2347	A:A	C:T	G:G	A:A	1
159_16BC370F2352	A:A	C:T	G:G	A:A	1
159_11BC387F2171	A:A	T:T	A:G	T:T	1
159_11BC387F2181	A:A	T:T	A:G	T:T	1
154_05BC301F203	A:G	C:T	A:G	T:T	1
154_05BC301F205	A:G	C:T	A:G	T:T	1
154_05BC301F212	A:A	C:T	A:A	T:T	1
154_05BC301F225	A:G	C:T	A:G	T:T	1
154_05BC301F253	A:G	C:T	A:A	T:T	1
154_05BC301F285	A:G	C:T	A:G	T:T	1
154_05BC301F2117	A:G	C:T	A:A	T:T	1
154_05BC301F2128	A:G	C:T	A:G	T:T	1
154_05BC301F2137	A:A	C:T	A:G	T:T	1
154_05BC301F2139	A:G	C:T	A:G	T:T	1
154_05BC301F2144	A:A	C:T	A:G	T:T	1
154_05BC301F2146	A:G	C:T	A:G	T:T	1
154_05BC301F2176	A:G	C:T	A:G	T:T	1
154_05BC301F2194	A:G	C:T	A:G	T:T	1
154_05BC301F2213	A:G	C:T	A:A	T:T	1
154_05BC301F2217	A:A	C:T	A:A	T:T	1
154_05BC301F2222	A:A	C:T	A:A	T:T	1
154_05BC303F206	A:G	T:T	A:G	T:T	1
154_05BC303F233	A:G	T:T	A:G	T:T	1
154_05BC303F241	A:G	T:T	A:G	T:T	1
154_05BC303F246	A:G	T:T	?	T:T	1
154_05BC303F258	A:A	T:T	A:A	T:T	1
154_05BC303F265	A:G	T:T	A:G	T:T	1
154_05BC303F267	A:A	T:T	A:G	T:T	1
154_05BC303F275	A:G	T:T	A:A	T:T	1
154_05BC303F280	A:A	T:T	A:A	T:T	1
154_05BC311F222	A:G	C:T	A:A	T:T	1
154_05BC311F225	A:G	C:T	A:G	T:T	1
154_05BC311F236	A:G	C:T	A:A	T:T	1
154_05BC311F259	A:G	C:T	A:G	T:T	1
154_05BC311F280	A:G	C:T	A:A	T:T	1
154_05BC311F282	A:A	C:T	A:G	T:T	1
154_05BC311F298	A:A	C:T	A:G	T:T	1
154_05BC311F2113	A:G	C:T	A:G	T:T	1
154_05BC311F2118	A:G	C:T	A:G	T:T	1
154_05BC311F2119	A:G	C:T	A:A	T:T	1
154_05BC311F2127	A:A	C:T	A:G	T:T	1
154_05BC311F2141	A:G	C:T	A:G	T:T	1
154_05BC311F2145	A:A	C:T	A:A	T:T	1
154_05BC311F2157	A:G	C:T	A:G	T:T	1
154_05BC311F2217	A:A	C:T	A:G	T:T	1
154_05BC311F2218	A:A	C:T	A:G	T:T	1
154_05BC311F2220	A:G	T:T	A:G	T:T	1
154_05BC311F2228	A:A	C:T	A:G	T:T	1
154_05BC311F2235	A:A	C:T	A:A	T:T	1
154_05BC311F2266	A:G	C:T	A:A	T:T	1
154_05BC311F2269	A:A	C:T	A:A	T:T	1
154_05BC3F2108	A:G	C:T	A:A	T:T	1
154_05BC3F2116	A:G	C:T	A:A	T:T	1
154_05BC3F2121	A:G	C:T	A:G	T:T	1
154_05BC3F2129	A:G	C:T	A:G	T:T	1
154_05BC3F2133	A:G	C:T	A:G	T:T	1
154_05BC3F2137	A:A	C:T	A:A	T:T	1
154_05BC3F2142	A:A	?	A:G	T:T	1
154_05BC3F2153	A:A	C:T	A:G	T:T	1
154_05BC3F2159	A:G	C:T	A:G	T:T	1
154_06BC304F240	A:G	C:T	A:G	T:T	1
154_06BC304F295	A:A	C:T	A:G	T:T	1
154_06BC304F2116	A:G	?	?	T:T	1
154_06BC304F2119	A:G	C:T	A:G	T:T	1
154_06BC304F2136	A:G	C:T	A:G	T:T	1
154_06BC304F2204	A:A	C:T	A:G	T:T	1
154_06BC304F2205	A:A	C:T	A:G	T:T	1
154_06BC304F2213	A:A	C:T	A:A	T:T	1
154_06BC304F2225	A:G	C:T	A:G	T:T	1
159_11BC347F249	A:A	C:T	A:G	T:T	1
159_11BC347F2178	A:A	C:T	A:A	T:T	1
159_11BC347F2180	A:A	C:T	A:G	T:T	1
159_11BC347F2196	A:A	C:T	A:G	T:T	1
159_11BC347F2201	A:A	C:T	A:A	T:T	1
159_11BC347F2207	A:A	C:T	A:A	T:T	1
159_11BC386F212	A:G	T:T	A:A	T:T	1
159_11BC386F215	A:G	T:T	A:A	T:T	1
159_11BC386F224	A:A	T:T	A:A	T:T	1
159_11BC386F227	A:A	T:T	A:A	T:T	1
159_11BC386F232	A:A	T:T	A:A	T:T	1
159_11BC386F234	A:A	T:T	A:A	T:T	1
159_11BC386F235	A:G	T:T	A:A	T:T	1
159_11BC386F255	A:G	T:T	A:A	T:T	1
159_11BC386F260	A:G	T:T	A:A	T:T	1
159_11BC386F261	A:G	T:T	A:A	T:T	1
159_11BC386F265	A:G	T:T	A:A	T:T	1
159_11BC386F268	A:A	T:T	A:A	T:T	1
159_11BC386F276	A:G	T:T	A:A	T:T	1
159_11BC386F278	A:G	T:T	A:A	T:T	1
159_11BC386F284	A:G	T:T	A:A	T:T	1
159_11BC386F287	A:A	T:T	A:A	T:T	1
159_11BC386F290	A:G	T:T	A:A	T:T	1
159_11BC386F292	A:G	T:T	A:A	T:T	1
159_11BC386F295	A:G	T:T	A:A	T:T	1
159_11BC386F2101	A:A	T:T	A:A	T:T	1
159_11BC386F2103	A:G	T:T	A:A	T:T	1
159_11BC386F2108	A:A	?	A:A	T:T	1
159_11BC386F2111	A:A	T:T	A:A	T:T	1
159_11BC386F2114	A:G	T:T	A:A	T:T	1
159_11BC386F2117	A:G	T:T	A:A	T:T	1
159_11BC386F2125	A:A	T:T	A:A	T:T	1
159_11BC386F2127	A:G	T:T	A:A	T:T	1
159_11BC386F2132	A:A	T:T	A:A	T:T	1
159_11BC386F2135	A:G	T:T	A:A	T:T	1
159_11BC386F2140	A:G	T:T	A:A	T:T	1
159_11BC386F2144	A:G	T:T	A:A	T:T	1
159_11BC386F2145	A:G	T:T	A:A	T:T	1
159_11BC386F2150	A:A	T:T	A:A	T:T	1
159_11BC386F2151	A:A	T:T	A:A	T:T	1
159_11BC386F2155	A:G	T:T	A:A	T:T	1
159_11BC386F2160	A:G	T:T	A:A	T:T	1
159_11BC386F2163	A:G	T:T	A:A	T:T	1
159_11BC386F2166	A:A	T:T	A:A	T:T	1
159_11BC386F2171	A:G	T:T	A:A	T:T	1
159_11BC386F2194	A:A	T:T	A:A	T:T	1
159_11BC386F2204	A:G	T:T	A:A	T:T	1
159_11BC386F2205	A:G	T:T	A:A	T:T	1
159_11BC386F2211	A:G	T:T	A:A	T:T	1
159_11BC386F2214	A:A	T:T	A:A	T:T	1
159_11BC386F2215	A:G	T:T	A:A	T:T	1
159_11BC386F2229	A:G	T:T	A:A	T:T	1
159_11BC386F2230	A:G	T:T	A:A	T:T	1
159_11BC386F2232	A:G	T:T	A:A	T:T	1
159_11BC386F2238	A:A	T:T	A:A	T:T	1
159_11BC386F2239	A:G	T:T	A:A	T:T	1
159_11BC386F2252	A:A	T:T	A:A	T:T	1
159_11BC386F2253	A:G	T:T	A:A	T:T	1
159_11BC386F2258	A:G	T:T	A:A	T:T	1
159_11BC386F2259	A:G	T:T	A:A	T:T	1
159_11BC386F2262	A:G	T:T	A:A	T:T	1
159_11BC386F2264	A:A	T:T	A:A	T:T	1
159_11BC386F2265	A:G	T:T	A:A	T:T	1
159_11BC386F2267	A:A	T:T	A:A	T:T	1
159_11BC386F2271	A:A	T:T	A:A	T:T	1
159_11BC386F2273	A:G	T:T	A:A	T:T	1
159_11BC386F2277	A:A	T:T	A:A	T:T	1
159_11BC386F2279	A:G	T:T	A:A	T:T	1
159_11BC386F2281	A:G	T:T	A:A	T:T	1
159_11BC386F2284	A:G	T:T	A:A	T:T	1
159_11BC386F2288	A:G	T:T	A:A	T:T	1
159_11BC386F2289	A:G	T:T	A:A	T:T	1
159_11BC386F2294	A:A	T:T	A:A	T:T	1
159_11BC386F2300	A:G	T:T	A:A	T:T	1
159_11BC386F2302	A:G	T:T	A:A	T:T	1
159_11BC387F227	A:G	T:T	A:G	T:T	1
159_11BC387F242	A:G	C:T	A:G	T:T	1
159_11BC387F243	A:A	C:T	A:A	T:T	1
159_11BC387F257	A:G	C:T	A:G	T:T	1
159_11BC387F260	A:A	C:T	A:G	T:T	1
159_11BC387F267	A:G	C:T	A:A	T:T	1
159_11BC387F296	A:G	T:T	A:G	T:T	1
159_11BC387F2104	A:G	T:T	A:G	T:T	1
159_11BC387F2116	A:A	T:T	A:A	T:T	1
159_11BC387F2120	A:G	T:T	A:A	T:T	1
159_11BC387F2125	A:A	T:T	A:G	T:T	1
159_11BC387F2128	A:A	T:T	A:G	T:T	1
159_11BC387F2137	A:G	T:T	A:G	T:T	1
159_11BC387F2149	A:G	T:T	A:G	T:T	1
159_11BC387F2156	A:A	T:T	A:G	T:T	1
159_11BC387F2158	A:G	T:T	A:G	T:T	1
159_11BC387F2164	?	?	A:G	T:T	1
159_16BC347F228	A:A	C:T	A:A	T:T	1
159_16BC347F234	A:A	C:T	A:A	T:T	1
159_16BC347F248	A:A	C:T	A:G	T:T	1
159_16BC347F260	A:A	C:T	A:G	T:T	1
159_16BC347F266	A:A	?	A:G	T:T	1
159_16BC347F274	A:A	C:T	A:G	T:T	1
159_16BC347F276	A:A	C:T	A:G	T:T	1
159_16BC347F296	A:A	C:T	A:G	T:T	1
159_16BC347F2103	A:A	C:T	A:A	T:T	1
159_16BC347F2107	A:A	C:T	A:G	T:T	1
159_16BC347F2109	A:A	C:T	A:G	T:T	1
159_16BC347F2123	A:A	C:T	A:A	T:T	1
159_16BC347F2133	A:A	C:T	A:G	T:T	1
159_16BC347F2138	A:A	C:T	A:A	T:T	1
159_16BC347F2164	A:A	C:T	A:G	T:T	1
159_16BC347F2169	A:A	C:T	A:G	T:T	1
159_16BC347F2172	A:A	C:T	A:G	T:T	1
159_16BC347F2175	A:A	C:T	A:A	T:T	1
159_16BC354F214	A:A	C:T	A:G	T:T	1
159_16BC354F239	A:A	C:T	A:G	T:T	1
159_16BC354F244	A:A	C:T	A:A	T:T	1
159_16BC354F256	A:A	C:T	A:G	T:T	1
159_16BC354F2105	A:A	T:T	A:G	T:T	1
159_16BC354F2122	A:A	C:T	A:G	T:T	1
159_16BC354F2134	A:A	C:T	A:G	T:T	1
159_16BC354F2147	A:A	C:T	A:G	T:T	1
159_16BC354F2148	A:A	C:T	A:A	T:T	1
159_16BC354F2150	A:A	C:T	A:G	T:T	1
159_16BC354F2157	A:A	C:T	A:A	T:T	1
159_16BC354F2159	A:A	C:T	A:G	T:T	1
159_16BC354F2210	A:A	C:T	A:A	T:T	1
159_16BC354F2225	A:A	C:T	A:G	T:T	1
159_16BC354F2228	A:A	C:T	A:G	T:T	1
159_16BC354F2240	A:A	C:T	A:G	T:T	1
159_16BC354F2242	A:A	C:T	A:G	T:T	1
159_16BC354F2251	A:A	C:T	A:A	T:T	1
159_16BC354F2254	A:A	C:T	A:G	T:T	1
159_16BC354F2259	A:A	C:T	A:G	T:T	1
159_16BC354F2265	A:A	C:T	A:A	T:T	1
159_16BC354F2279	A:A	C:T	A:G	T:T	1
159_16BC354F2280	A:A	C:T	A:G	T:T	1
159_16BC354F2296	A:A	C:T	A:G	T:T	1
159_16BC354F2306	A:A	C:T	A:G	T:T	1
159_16BC354F2309	A:A	C:T	A:G	T:T	1
159_16BC354F2318	A:A	C:T	A:A	T:T	1
159_16BC354F2327	A:A	C:T	A:A	T:T	1
159_16BC370F205	A:A	C:T	A:G	T:T	1
159_16BC370F215	A:A	C:T	A:A	T:T	1
159_16BC370F225	A:A	C:T	A:G	T:T	1
159_16BC370F253	A:A	C:T	A:A	T:T	1
159_16BC370F262	A:A	C:T	A:G	T:T	1
159_16BC370F266	A:A	T:T	A:A	T:T	1
159_16BC370F270	A:A	T:T	A:A	T:T	1
159_16BC370F272	A:A	T:T	A:A	T:T	1
159_16BC370F274	A:G	T:T	A:A	T:T	1
159_16BC370F279	A:A	T:T	A:A	T:T	1
159_16BC370F290	A:A	C:T	A:A	T:T	1
159_16BC370F2101	A:A	C:T	A:A	T:T	1
159_16BC370F2105	A:A	C:T	A:A	T:T	1
159_16BC370F2118	A:A	C:T	A:G	T:T	1
159_16BC370F2122	A:A	C:T	A:A	T:T	1
159_16BC370F2123	A:A	C:T	A:G	T:T	1
159_16BC370F2132	A:A	C:T	A:A	T:T	1
159_16BC370F2134	A:A	T:T	A:G	T:T	1
159_16BC370F2159	A:A	C:T	A:G	T:T	1
159_16BC370F2174	A:A	C:T	A:G	T:T	1
159_16BC370F2179	A:A	C:T	A:A	T:T	1
159_16BC370F2198	A:A	C:T	A:G	T:T	1
159_16BC370F2220	A:A	C:T	A:G	T:T	1
159_16BC370F2222	A:A	C:T	A:G	T:T	1
159_16BC370F2261	A:A	C:T	A:G	T:T	1
159_16BC370F2263	A:A	C:T	A:G	T:T	1
159_16BC370F2275	A:A	C:T	A:G	T:T	1
159_16BC370F2278	A:A	C:T	A:G	T:T	1
159_16BC370F2287	A:A	C:T	A:G	T:T	1
159_16BC370F2307	A:A	C:T	A:G	T:T	1
159_16BC370F2325	A:A	C:T	A:A	T:T	1
159_16BC370F2328	A:A	C:T	A:G	T:T	1
159_16BC370F2336	A:A	C:T	A:G	T:T	1
159_16BC370F2348	A:A	C:T	A:A	T:T	1
159_16BC370F2350	A:A	C:T	A:A	T:T	1
159_16BC370F2354	A:A	T:T	A:G	T:T	1
154_06BC304F2233	A:G	C:T	A:G	A:A	0
159_11BC387F2169	A:G	T:T	A:G	T:A	0
159_11BC387F2170	A:G	T:T	A:A	A:A	0
159_11BC387F2173	A:A	T:T	A:G	A:A	0
159_11BC387F2175	A:G	T:T	A:G	T:A	0
159_11BC387F2176	A:A	T:T	A:G	T:A	0
159_11BC387F2178	A:G	T:T	A:G	T:A	0
159_11BC387F2180	A:A	T:T	A:A	T:A	0
159_11BC387F2185	A:G	T:T	A:G	T:A	0
159_11BC387F2186	A:A	T:T	A:G	T:A	0
WHITE	DUPE	DUPE	DUPE	DUPE	0
154_05BC301F206	A:A	C:T	A:A	T:A	0
154_05BC301F208	A:A	C:T	A:A	T:A	0
154_05BC301F209	A:A	C:T	A:G	T:A	0
154_05BC301F211	A:G	C:T	A:A	T:A	0
154_05BC301F215	A:G	C:T	A:G	T:A	0
154_05BC301F217	A:A	C:T	A:G	T:A	0
154_05BC301F218	A:G	C:T	A:G	A:A	0
154_05BC301F223	A:G	C:T	A:G	T:A	0
154_05BC301F226	A:G	C:T	A:G	T:A	0
154_05BC301F227	A:A	C:T	A:A	T:A	0
154_05BC301F229	A:G	T:T	A:A	A:A	0
154_05BC301F235	A:A	C:T	A:G	T:A	0
154_05BC301F239	A:G	C:T	A:G	T:A	0
154_05BC301F243	A:G	C:T	A:G	A:A	0
154_05BC301F245	A:G	C:T	A:A	A:A	0
154_05BC301F249	A:G	C:T	?	?	0
154_05BC301F252	A:G	T:T	A:A	T:A	0
154_05BC301F254	A:G	C:T	A:A	T:A	0
154_05BC301F258	A:G	C:T	A:G	A:A	0
154_05BC301F263	A:G	C:T	A:A	T:A	0
154_05BC301F268	A:G	C:T	A:G	A:A	0
154_05BC301F270	A:G	C:T	A:G	T:A	0
154_05BC301F272	A:G	C:T	A:G	T:A	0
154_05BC301F274	A:A	T:T	A:A	A:A	0
154_05BC301F276	A:G	C:T	A:G	T:A	0
154_05BC301F279	A:A	C:T	A:A	A:A	0
154_05BC301F280	A:G	C:T	A:G	T:A	0
154_05BC301F283	A:G	T:T	A:A	A:A	0
154_05BC301F284	A:A	C:T	A:G	T:A	0
154_05BC301F287	A:A	C:T	A:A	A:A	0
154_05BC301F291	A:G	C:T	A:G	T:A	0
154_05BC301F293	A:G	C:T	A:A	T:A	0
154_05BC301F294	A:G	C:T	A:G	A:A	0
154_05BC301F296	A:G	C:T	A:G	T:A	0
154_05BC301F2102	A:G	C:T	A:G	A:A	0
154_05BC301F2106	A:G	C:T	A:G	T:A	0
154_05BC301F2108	A:G	C:T	A:G	T:A	0
154_05BC301F2109	A:G	C:T	A:A	T:A	0
154_05BC301F2110	A:G	?	A:G	T:A	0
154_05BC301F2112	A:G	C:T	A:G	A:A	0
154_05BC301F2118	A:G	C:T	A:G	A:A	0
154_05BC301F2119	A:A	C:T	A:A	T:A	0
154_05BC301F2125	?	C:T	A:G	A:A	0
154_05BC301F2127	A:G	C:T	A:G	T:A	0
154_05BC301F2135	A:G	C:T	A:G	A:A	0
154_05BC301F2145	A:A	C:T	A:G	T:A	0
154_05BC301F2149	A:G	C:T	A:G	T:A	0
154_05BC301F2150	A:G	C:T	A:G	A:A	0
154_05BC301F2153	A:G	C:T	A:A	T:A	0
154_05BC301F2154	A:G	C:T	A:G	T:A	0
154_05BC301F2160	A:G	C:T	A:G	A:A	0
154_05BC301F2165	A:G	C:T	A:G	T:A	0
154_05BC301F2167	A:G	C:T	A:G	T:A	0
154_05BC301F2168	A:G	C:T	A:G	T:A	0
154_05BC301F2170	A:G	C:T	A:A	T:A	0
154_05BC301F2173	A:G	T:T	A:G	A:A	0
154_05BC301F2174	A:G	C:T	A:G	A:A	0
154_05BC301F2179	A:G	C:T	A:G	T:A	0
154_05BC301F2183	A:G	C:T	A:G	A:A	0
154_05BC301F2184	A:A	C:T	A:A	T:A	0
154_05BC301F2187	A:A	C:T	A:G	T:A	0
154_05BC301F2188	A:G	C:T	A:G	A:A	0
154_05BC301F2192	A:A	C:T	A:G	T:A	0
154_05BC301F2197	A:G	C:T	A:G	T:A	0
154_05BC301F2198	A:G	C:T	A:G	T:A	0
154_05BC301F2200	A:A	T:T	A:A	T:A	0
154_05BC301F2201	A:G	C:T	A:G	?	0
154_05BC301F2203	A:A	C:T	A:G	A:A	0
154_05BC301F2205	A:G	C:T	A:G	A:A	0
154_05BC301F2206	A:G	C:T	A:G	A:A	0
154_05BC301F2207	A:G	C:T	A:G	A:A	0
154_05BC301F2209	A:G	C:T	?	T:A	0
154_05BC301F2211	A:A	C:T	A:G	T:A	0
154_05BC301F2212	A:G	C:T	A:G	T:A	0
154_05BC301F2216	A:G	C:T	A:A	A:A	0
154_05BC301F2218	A:A	C:T	A:A	T:A	0
154_05BC301F2225	A:G	C:T	A:G	T:A	0
154_05BC301F2226	A:A	C:T	A:A	T:A	0
154_05BC301F2231	A:A	C:T	A:A	T:A	0
154_05BC303F203	A:A	T:T	A:G	A:A	0
154_05BC303F207	A:G	T:T	A:G	T:A	0
154_05BC303F208	A:G	T:T	A:G	A:A	0
154_05BC303F210	A:G	?	?	T:A	0
154_05BC303F211	A:A	T:T	A:G	T:A	0
154_05BC303F212	A:A	T:T	A:G	T:A	0
154_05BC303F213	A:G	T:T	A:G	T:A	0
154_05BC303F215	A:A	T:T	A:A	T:A	0
154_05BC303F220	A:G	T:T	A:G	T:A	0
154_05BC303F221	A:G	T:T	A:G	T:A	0
154_05BC303F224	A:G	T:T	A:G	T:A	0
154_05BC303F225	A:A	T:T	A:G	T:A	0
154_05BC303F226	A:G	T:T	A:G	T:A	0
154_05BC303F229	A:G	T:T	A:G	T:A	0
154_05BC303F231	A:G	T:T	A:G	T:A	0
154_05BC303F232	A:A	T:T	A:A	T:A	0
154_05BC303F234	A:G	T:T	A:A	T:A	0
154_05BC303F235	A:A	T:T	A:A	T:A	0
154_05BC303F237	A:G	T:T	A:A	T:A	0
154_05BC303F239	A:G	T:T	A:G	A:A	0
154_05BC303F242	A:G	T:T	A:G	T:A	0
154_05BC303F243	A:A	T:T	A:A	A:A	0
154_05BC303F244	A:G	T:T	A:G	A:A	0
154_05BC303F245	A:G	T:T	A:A	T:A	0
154_05BC303F247	A:G	T:T	A:A	T:A	0
154_05BC303F248	A:G	T:T	A:G	T:A	0
154_05BC303F249	A:A	T:T	A:G	A:A	0
154_05BC303F253	A:G	T:T	A:A	A:A	0
154_05BC303F255	A:G	T:T	A:G	A:A	0
154_05BC303F257	A:G	T:T	A:G	T:A	0
154_05BC303F259	A:A	T:T	A:G	T:A	0
154_05BC303F261	A:G	T:T	A:G	T:A	0
154_05BC303F262	A:A	T:T	A:G	A:A	0
154_05BC303F263	A:A	T:T	A:G	T:A	0
154_05BC303F266	A:G	T:T	A:G	T:A	0
154_05BC303F271	A:A	T:T	A:G	A:A	0
154_05BC303F273	A:A	T:T	A:G	A:A	0
154_05BC303F274	A:A	T:T	A:G	T:A	0
154_05BC303F276	A:A	T:T	A:G	T:A	0
154_05BC303F277	A:A	T:T	A:G	T:A	0
154_05BC303F279	A:A	T:T	A:A	T:A	0
154_05BC303F281	A:G	T:T	A:A	A:A	0
154_05BC303F282	A:G	T:T	A:G	A:A	0
154_05BC303F283	A:G	?	A:G	A:A	0
154_05BC303F285	A:G	T:T	A:G	T:A	0
154_05BC303F286	A:G	T:T	A:G	A:A	0
154_05BC303F287	A:G	T:T	A:G	A:A	0
154_05BC303F290	A:G	T:T	A:A	A:A	0
154_05BC303F291	A:A	T:T	A:A	A:A	0
154_05BC303F292	A:G	T:T	A:G	T:A	0
154_05BC303F293	A:G	T:T	A:G	T:A	0
154_05BC303F296	A:G	?	A:A	A:A	0
154_05BC311F202	A:G	C:T	A:G	A:A	0
154_05BC311F211	A:G	C:T	A:G	T:A	0
154_05BC311F217	A:G	C:T	A:G	A:A	0
154_05BC311F221	A:G	C:T	A:A	T:A	0
154_05BC311F235	A:G	C:T	A:G	T:A	0
154_05BC311F239	A:G	C:T	A:A	T:A	0
154_05BC311F240	A:G	C:T	A:G	A:A	0
154_05BC311F241	A:G	C:T	A:G	T:A	0
154_05BC311F244	A:G	C:T	A:G	T:A	0
154_05BC311F248	A:G	C:T	A:G	A:A	0
154_05BC311F250	A:G	C:T	A:G	T:A	0
154_05BC311F254	A:G	C:T	A:G	T:A	0
154_05BC311F256	A:G	C:T	A:A	T:A	0
154_05BC311F258	A:G	C:T	A:G	T:A	0
154_05BC311F261	A:G	C:T	A:G	T:A	0
154_05BC311F263	A:G	C:T	A:A	T:A	0
154_05BC311F264	A:A	C:T	A:A	T:A	0
154_05BC311F267	A:G	C:T	A:A	T:A	0
154_05BC311F269	A:G	C:T	A:G	A:A	0
154_05BC311F274	A:G	T:T	A:A	A:A	0
154_05BC311F281	A:G	C:T	A:G	T:A	0
154_05BC311F287	A:G	C:T	A:G	A:A	0
154_05BC311F289	A:A	C:T	A:G	T:A	0
154_05BC311F290	A:A	C:T	A:A	T:A	0
154_05BC311F294	A:G	C:T	A:G	T:A	0
154_05BC311F299	A:G	C:T	A:G	T:A	0
154_05BC311F2100	A:A	C:T	A:A	T:A	0
154_05BC311F2101	A:A	C:T	A:A	A:A	0
154_05BC311F2109	A:G	C:T	A:G	A:A	0
154_05BC311F2114	A:G	C:T	A:G	A:A	0
154_05BC311F2116	A:G	C:T	A:G	A:A	0
154_05BC311F2117	A:A	C:T	A:G	T:A	0
154_05BC311F2120	A:G	T:T	A:G	A:A	0
154_05BC311F2123	A:G	?	A:G	A:A	0
154_05BC311F2125	A:A	C:T	A:G	T:A	0
154_05BC311F2130	A:G	C:T	A:A	T:A	0
154_05BC311F2139	A:G	C:T	A:G	T:A	0
154_05BC311F2140	A:A	C:T	A:G	T:A	0
154_05BC311F2148	A:A	C:T	A:A	T:A	0
154_05BC311F2150	A:G	C:T	A:G	A:A	0
154_05BC311F2153	A:G	C:T	?	?	0
154_05BC311F2155	?	?	?	?	0
154_05BC311F2159	A:G	T:T	A:A	T:A	0
154_05BC311F2164	A:G	C:T	A:A	A:A	0
154_05BC311F2165	A:G	C:T	A:A	T:A	0
154_05BC311F2166	A:G	C:T	A:A	T:A	0
154_05BC311F2167	A:G	C:T	A:G	T:A	0
154_05BC311F2168	A:G	C:T	A:A	T:A	0
154_05BC311F2171	A:G	C:T	A:A	A:A	0
154_05BC311F2172	A:G	C:T	A:A	T:A	0
154_05BC311F2173	A:G	C:T	?	T:A	0
154_05BC311F2177	A:A	C:T	A:G	T:A	0
154_05BC311F2180	A:G	C:T	A:G	T:A	0
154_05BC311F2183	A:A	C:T	A:A	T:A	0
154_05BC311F2184	A:G	C:T	A:G	T:A	0
154_05BC311F2185	A:G	C:T	?	T:A	0
154_05BC311F2186	A:G	C:T	A:G	T:A	0
154_05BC311F2194	A:G	C:T	A:G	T:A	0
154_05BC311F2195	A:A	C:T	A:G	T:A	0
154_05BC311F2201	A:G	C:T	A:A	T:A	0
154_05BC311F2202	A:G	C:T	A:A	T:A	0
154_05BC311F2205	A:G	C:T	A:G	T:A	0
154_05BC311F2210	A:G	C:T	A:A	T:A	0
154_05BC311F2211	A:G	C:T	A:G	T:A	0
154_05BC311F2223	A:G	C:T	A:A	T:A	0
154_05BC311F2225	A:A	C:T	A:A	A:A	0
154_05BC311F2227	A:A	C:T	A:A	T:A	0
154_05BC311F2230	A:A	C:T	A:G	A:A	0
154_05BC311F2237	A:G	C:T	A:G	T:A	0
154_05BC311F2244	A:G	C:T	A:G	T:A	0
154_05BC311F2246	A:A	C:T	A:A	T:A	0
154_05BC311F2247	?	C:T	?	T:A	0
154_05BC311F2253	A:A	C:T	A:G	A:A	0
154_05BC311F2254	A:G	C:T	A:G	T:A	0
154_05BC311F2260	A:A	C:T	A:A	T:A	0
154_05BC311F2262	A:A	C:T	A:G	A:A	0
154_05BC311F2267	A:G	C:T	A:G	A:A	0
154_05BC312F201	A:A	T:T	A:A	A:A	0
154_05BC312F202	A:A	T:T	A:A	A:A	0
154_05BC312F203	A:A	T:T	A:A	A:A	0
154_05BC312F204	A:A	T:T	A:A	A:A	0
154_05BC312F205	A:A	T:T	A:A	A:A	0
154_05BC312F206	A:A	T:T	A:A	A:A	0
154_05BC312F207	A:A	T:T	A:A	A:A	0
154_05BC312F208	A:A	T:T	A:A	A:A	0
154_05BC312F209	A:A	T:T	A:A	A:A	0
154_05BC312F210	A:A	T:T	A:A	A:A	0
154_05BC312F211	A:A	T:T	A:A	A:A	0
154_05BC312F212	A:A	T:T	A:A	A:A	0
154_05BC312F213	A:A	T:T	A:A	A:A	0
154_05BC312F214	A:A	T:T	A:A	A:A	0
154_05BC312F215	A:A	T:T	A:A	A:A	0
154_05BC312F216	A:A	T:T	A:A	A:A	0
154_05BC312F217	A:A	T:T	A:A	A:A	0
154_05BC312F218	A:A	T:T	A:A	A:A	0
154_05BC312F219	A:A	T:T	A:A	A:A	0
154_05BC312F220	A:A	T:T	A:A	A:A	0
154_05BC312F221	A:A	T:T	A:A	A:A	0
154_05BC312F222	A:A	T:T	A:A	A:A	0
154_05BC312F223	A:A	T:T	A:A	A:A	0
154_05BC312F224	A:A	T:T	A:A	A:A	0
154_05BC312F225	A:A	T:T	A:A	A:A	0
154_05BC312F226	A:A	T:T	A:A	A:A	0
154_05BC312F227	A:A	T:T	A:A	A:A	0
154_05BC312F228	A:A	T:T	A:A	A:A	0
154_05BC312F229	A:A	T:T	A:A	A:A	0
154_05BC312F230	A:A	T:T	A:A	A:A	0
154_05BC312F231	A:A	T:T	A:A	A:A	0
154_05BC312F232	A:A	T:T	A:A	A:A	0
154_05BC312F233	A:A	T:T	A:A	A:A	0
154_05BC312F234	A:A	T:T	A:A	A:A	0
154_05BC312F235	A:A	T:T	A:A	A:A	0
154_05BC312F236	A:A	T:T	A:A	A:A	0
154_05BC312F237	A:A	T:T	A:A	A:A	0
154_05BC312F238	A:A	T:T	A:A	A:A	0
154_05BC312F239	A:A	T:T	A:A	A:A	0
154_05BC312F240	A:A	T:T	A:A	A:A	0
154_05BC312F241	A:A	T:T	A:A	A:A	0
154_05BC312F242	A:A	T:T	A:A	A:A	0
154_05BC312F243	A:A	T:T	A:A	A:A	0
154_05BC312F244	A:A	T:T	A:A	A:A	0
154_05BC312F245	A:A	T:T	A:A	A:A	0
154_05BC312F246	A:A	T:T	A:A	A:A	0
154_05BC312F247	A:A	T:T	A:A	A:A	0
154_05BC312F248	A:A	?	A:A	A:A	0
154_05BC312F249	A:A	T:T	A:A	A:A	0
154_05BC312F250	A:A	T:T	A:A	A:A	0
154_05BC312F251	A:A	T:T	A:A	A:A	0
154_05BC312F252	A:A	T:T	A:A	?	0
154_05BC312F253	A:A	T:T	A:A	A:A	0
154_05BC312F254	A:A	T:T	A:A	A:A	0
154_05BC312F255	A:A	T:T	A:A	A:A	0
154_05BC312F256	A:A	T:T	A:A	A:A	0
154_05BC312F2145	A:A	T:T	A:A	A:A	0
154_05BC312F2146	A:A	T:T	A:A	A:A	0
154_05BC312F2147	A:A	T:T	A:A	A:A	0
154_05BC312F2148	A:A	T:T	A:A	A:A	0
154_05BC312F2149	A:A	T:T	A:A	A:A	0
154_05BC312F2150	A:A	T:T	A:A	A:A	0
154_05BC312F2151	A:A	T:T	A:A	A:A	0
154_05BC312F2152	A:A	T:T	A:A	A:A	0
154_05BC312F2153	A:A	T:T	A:A	A:A	0
154_05BC312F2204	A:A	T:T	A:A	A:A	0
154_05BC312F2205	A:A	T:T	A:A	A:A	0
154_05BC312F2206	A:A	T:T	A:A	A:A	0
154_05BC312F2215	A:A	T:T	A:A	A:A	0
154_05BC313F201	A:G	C:T	A:A	A:A	0
154_05BC313F204	A:A	T:T	A:G	A:A	0
154_05BC313F206	A:G	C:T	A:G	A:A	0
154_05BC313F209	A:G	C:T	A:G	A:A	0
154_05BC313F212	A:G	C:T	A:A	A:A	0
154_05BC313F213	A:G	C:T	A:G	A:A	0
154_05BC313F215	A:A	C:T	A:G	A:A	0
154_05BC313F224	A:G	C:T	A:A	A:A	0
154_05BC313F226	A:A	C:T	A:A	A:A	0
154_05BC313F231	A:G	T:T	A:G	A:A	0
154_05BC313F232	A:G	C:T	A:G	A:A	0
154_05BC313F234	A:G	T:T	A:A	A:A	0
154_05BC313F237	A:A	C:T	A:G	A:A	0
154_05BC313F240	A:G	C:T	A:G	A:A	0
154_05BC313F243	A:G	C:T	A:G	A:A	0
154_05BC313F244	A:A	C:T	A:G	A:A	0
154_05BC313F252	A:A	C:T	A:A	A:A	0
154_05BC313F253	A:G	C:T	A:G	A:A	0
154_05BC313F258	A:A	C:T	A:G	A:A	0
154_05BC313F266	A:G	C:T	A:G	A:A	0
154_05BC313F267	A:G	C:T	A:G	A:A	0
154_05BC313F274	A:G	C:T	A:A	A:A	0
154_05BC313F275	A:G	C:T	A:G	A:A	0
154_05BC313F276	A:A	C:T	A:G	A:A	0
154_05BC313F281	A:G	C:T	A:G	A:A	0
154_05BC313F283	A:G	T:T	A:G	A:A	0
154_05BC313F285	A:A	T:T	A:G	A:A	0
154_05BC313F286	A:G	C:T	A:G	A:A	0
154_05BC313F287	A:A	C:T	A:G	A:A	0
154_05BC313F289	A:A	C:T	A:G	A:A	0
154_05BC313F290	A:G	C:T	A:G	A:A	0
154_05BC313F291	A:G	T:T	A:G	A:A	0
154_05BC313F292	A:G	C:T	A:A	A:A	0
154_05BC313F293	A:G	C:T	A:G	A:A	0
154_05BC313F294	A:A	C:T	A:A	A:A	0
154_05BC313F295	A:A	C:T	A:G	A:A	0
154_05BC313F297	A:G	T:T	A:G	A:A	0
154_05BC313F299	A:G	T:T	A:G	A:A	0
154_05BC313F2100	A:G	C:T	A:G	A:A	0
154_05BC3F299	A:G	C:T	A:G	T:A	0
154_05BC3F2101	A:G	C:T	A:A	T:A	0
154_05BC3F2102	A:A	?	A:A	A:A	0
154_05BC3F2105	A:G	C:T	A:A	T:A	0
154_05BC3F2106	A:A	?	A:A	T:A	0
154_05BC3F2113	A:G	C:T	A:A	T:A	0
154_05BC3F2114	A:G	C:T	A:A	T:A	0
154_05BC3F2117	A:G	C:T	A:G	T:A	0
154_05BC3F2122	A:G	C:T	A:A	T:A	0
154_05BC3F2128	A:G	C:T	A:G	T:A	0
154_05BC3F2130	A:G	C:T	A:A	T:A	0
154_05BC3F2131	A:G	C:T	A:A	A:A	0
154_05BC3F2132	A:A	C:T	A:G	T:A	0
154_05BC3F2138	A:G	C:T	A:G	A:A	0
154_05BC3F2139	A:G	C:T	A:G	T:A	0
154_05BC3F2143	A:A	C:T	A:G	A:A	0
154_05BC3F2147	A:G	C:T	A:G	T:A	0
154_05BC3F2149	A:A	C:T	A:A	T:A	0
154_05BC3F2151	A:A	C:T	A:G	T:A	0
154_05BC3F2161	A:A	T:T	A:G	T:A	0
154_05BC3F2162	A:G	C:T	A:G	T:A	0
154_05BC3F2164	A:G	C:T	A:A	T:A	0
154_05BC3F2168	A:G	C:T	A:A	T:A	0
154_05BC3F2170	A:G	C:T	A:A	A:A	0
154_05BC3F2171	A:G	C:T	A:G	T:A	0
154_05BC3F2173	A:G	C:T	A:A	T:A	0
154_05BC3F2174	A:G	C:T	A:G	T:A	0
154_05BC3F2175	A:A	C:T	A:G	T:A	0
154_05BC3F2180	A:A	C:T	A:A	A:A	0
154_05BC3F2182	A:G	C:T	A:G	T:A	0
154_05BC3F2183	A:G	C:T	A:G	A:A	0
154_05BC3F2184	A:G	C:T	A:G	A:A	0
154_05BC3F2187	A:A	C:T	A:G	A:A	0
154_06BC304F204	A:G	C:T	A:G	T:A	0
154_06BC304F207	A:G	C:T	A:G	A:A	0
154_06BC304F209	A:A	C:T	A:G	T:A	0
154_06BC304F210	A:G	C:T	A:G	T:A	0
154_06BC304F212	A:G	C:T	A:G	T:A	0
154_06BC304F217	A:G	C:T	A:A	T:A	0
154_06BC304F220	A:G	C:T	A:G	T:A	0
154_06BC304F223	A:G	C:T	A:A	A:A	0
154_06BC304F225	A:G	C:T	A:G	A:A	0
154_06BC304F228	A:G	C:T	A:G	A:A	0
154_06BC304F231	A:G	C:T	A:A	T:A	0
154_06BC304F232	A:G	?	A:A	A:A	0
154_06BC304F236	A:G	C:T	A:A	A:A	0
154_06BC304F237	A:G	C:T	A:G	T:A	0
154_06BC304F238	A:G	C:T	A:G	A:A	0
154_06BC304F239	A:G	C:T	A:G	T:A	0
154_06BC304F241	A:G	C:T	A:A	A:A	0
154_06BC304F246	A:A	C:T	A:A	T:A	0
154_06BC304F248	A:A	C:T	A:G	T:A	0
154_06BC304F249	A:G	C:T	A:G	T:A	0
154_06BC304F252	A:G	C:T	A:G	T:A	0
154_06BC304F258	A:A	C:T	A:G	A:A	0
154_06BC304F260	A:G	C:T	A:G	T:A	0
154_06BC304F262	A:G	C:T	A:A	T:A	0
154_06BC304F263	A:G	C:T	A:A	T:A	0
154_06BC304F267	A:A	C:T	A:G	T:A	0
154_06BC304F269	A:G	C:T	A:A	T:A	0
154_06BC304F278	A:G	C:T	A:A	T:A	0
154_06BC304F281	A:A	C:T	A:G	A:A	0
154_06BC304F283	A:A	C:T	A:G	T:A	0
154_06BC304F287	A:G	C:T	A:A	A:A	0
154_06BC304F289	A:G	C:T	A:G	T:A	0
154_06BC304F291	A:A	C:T	A:G	T:A	0
154_06BC304F292	A:A	C:T	A:G	T:A	0
154_06BC304F293	A:G	C:T	A:G	A:A	0
154_06BC304F294	A:A	C:T	A:G	A:A	0
154_06BC304F2104	A:G	C:T	A:A	T:A	0
154_06BC304F2105	A:A	C:T	A:A	T:A	0
154_06BC304F2112	A:A	C:T	A:A	A:A	0
154_06BC304F2113	A:G	?	A:G	?	0
154_06BC304F2117	A:G	?	A:G	A:A	0
154_06BC304F2120	A:A	C:T	A:G	T:A	0
154_06BC304F2122	A:A	C:T	A:G	?	0
154_06BC304F2124	A:A	?	?	?	0
154_06BC304F2125	?	?	?	?	0
154_06BC304F2126	A:G	T:T	A:G	A:A	0
154_06BC304F2142	A:A	?	A:A	?	0
154_06BC304F2144	A:G	C:T	A:G	T:A	0
154_06BC304F2153	A:A	C:T	A:A	T:A	0
154_06BC304F2160	A:A	C:T	A:G	T:A	0
154_06BC304F2161	?	C:T	?	?	0
154_06BC304F2163	?	?	?	?	0
154_06BC304F2185	A:A	C:T	A:G	T:A	0
154_06BC304F2188	A:G	?	A:A	T:A	0
154_06BC304F2189	A:A	?	A:G	?	0
154_06BC304F2192	A:G	C:T	A:G	T:A	0
154_06BC304F2193	A:G	C:T	A:G	T:A	0
154_06BC304F2194	A:G	C:T	A:A	A:A	0
154_06BC304F2195	A:G	C:T	A:G	T:A	0
154_06BC304F2206	A:A	C:T	A:G	A:A	0
154_06BC304F2209	A:A	C:T	A:A	A:A	0
154_06BC304F2211	A:A	C:T	A:A	T:A	0
154_06BC304F2215	A:G	C:T	A:G	T:A	0
154_06BC304F2216	A:G	C:T	A:G	T:A	0
154_06BC304F2218	A:G	C:T	A:G	T:A	0
154_06BC304F2221	A:G	C:T	A:A	T:A	0
154_06BC304F2230	A:A	C:T	A:A	T:A	0
159_11BC347F253	A:A	C:T	A:A	A:A	0
159_11BC347F254	A:A	C:T	A:G	T:A	0
159_11BC347F255	A:A	T:T	A:G	T:A	0
159_11BC347F2181	A:A	C:T	A:G	T:A	0
159_11BC347F2183	A:A	C:T	A:G	A:A	0
159_11BC347F2186	A:A	C:T	A:G	T:A	0
159_11BC347F2188	A:A	C:T	A:A	T:A	0
159_11BC347F2190	A:A	C:T	A:A	T:A	0
159_11BC347F2191	A:A	C:T	A:G	T:A	0
159_11BC347F2192	A:A	C:T	A:A	?	0
159_11BC347F2193	A:A	C:T	A:A	T:A	0
159_11BC347F2194	A:A	C:T	A:A	T:A	0
159_11BC347F2197	A:A	C:T	A:G	T:A	0
159_11BC347F2199	A:A	C:T	?	T:A	0
159_11BC347F2202	?	C:T	A:G	T:A	0
159_11BC347F2204	A:A	C:T	A:G	T:A	0
159_11BC347F2208	A:A	C:T	A:G	T:A	0
159_11BC347F2210	A:A	T:T	A:A	A:A	0
159_11BC347F2211	A:A	C:T	A:A	T:A	0
159_11BC347F2212	A:A	C:T	A:G	A:A	0
159_11BC347F2214	A:A	C:T	A:G	T:A	0
159_11BC347F2215	A:A	T:T	A:G	A:A	0
159_11BC347F2216	A:A	C:T	A:A	T:A	0
159_11BC347F2217	A:A	C:T	A:G	T:A	0
159_11BC347F2219	A:A	C:T	A:G	T:A	0
159_11BC347F2220	A:A	C:T	A:G	T:A	0
159_11BC347F2222	A:A	C:T	A:G	A:A	0
159_11BC386F201	A:A	T:T	A:A	T:A	0
159_11BC386F203	A:G	T:T	A:A	T:A	0
159_11BC386F204	A:G	T:T	A:A	T:A	0
159_11BC386F205	A:G	T:T	A:A	T:A	0
159_11BC386F206	A:G	T:T	A:A	T:A	0
159_11BC386F207	A:G	T:T	A:A	T:A	0
159_11BC386F208	A:G	T:T	A:A	T:A	0
159_11BC386F209	A:A	T:T	A:A	T:A	0
159_11BC386F213	A:G	T:T	A:A	A:A	0
159_11BC386F214	A:A	T:T	A:A	T:A	0
159_11BC386F217	A:A	T:T	A:A	T:A	0
159_11BC386F219	A:A	T:T	A:A	A:A	0
159_11BC386F220	A:G	T:T	A:A	A:A	0
159_11BC386F222	A:A	T:T	A:A	A:A	0
159_11BC386F225	A:A	T:T	A:A	A:A	0
159_11BC386F228	A:G	T:T	A:A	T:A	0
159_11BC386F230	A:G	T:T	A:A	T:A	0
159_11BC386F231	A:G	T:T	A:A	T:A	0
159_11BC386F233	A:G	T:T	A:A	A:A	0
159_11BC386F237	A:A	T:T	A:A	T:A	0
159_11BC386F239	A:G	T:T	A:A	T:A	0
159_11BC386F240	A:G	T:T	A:A	T:A	0
159_11BC386F241	A:A	T:T	A:A	T:A	0
159_11BC386F242	A:A	T:T	A:A	T:A	0
159_11BC386F244	A:G	T:T	A:A	A:A	0
159_11BC386F246	A:G	T:T	A:A	T:A	0
159_11BC386F248	A:A	T:T	A:A	A:A	0
159_11BC386F250	A:G	T:T	A:A	A:A	0
159_11BC386F251	A:A	T:T	A:A	T:A	0
159_11BC386F252	A:G	T:T	A:A	T:A	0
159_11BC386F253	A:A	T:T	A:A	T:A	0
159_11BC386F256	A:G	T:T	A:A	T:A	0
159_11BC386F258	A:G	T:T	A:A	A:A	0
159_11BC386F259	A:G	T:T	A:A	A:A	0
159_11BC386F263	A:G	T:T	A:A	A:A	0
159_11BC386F264	A:G	T:T	A:A	T:A	0
159_11BC386F266	A:A	T:T	A:A	T:A	0
159_11BC386F267	A:A	T:T	A:A	T:A	0
159_11BC386F269	A:G	T:T	A:A	T:A	0
159_11BC386F270	A:G	T:T	A:A	T:A	0
159_11BC386F273	A:A	T:T	A:A	T:A	0
159_11BC386F274	A:A	T:T	A:A	A:A	0
159_11BC386F275	A:A	T:T	A:A	T:A	0
159_11BC386F279	A:G	T:T	A:A	T:A	0
159_11BC386F281	A:A	T:T	A:A	A:A	0
159_11BC386F291	A:G	T:T	A:A	A:A	0
159_11BC386F293	?	T:T	?	A:A	0
159_11BC386F296	A:A	T:T	A:A	?	0
159_11BC386F297	A:G	T:T	A:A	T:A	0
159_11BC386F298	A:G	T:T	A:A	T:A	0
159_11BC386F299	A:G	T:T	A:A	T:A	0
159_11BC386F2102	A:G	T:T	A:A	A:A	0
159_11BC386F2104	A:G	T:T	A:A	T:A	0
159_11BC386F2106	A:G	T:T	A:A	T:A	0
159_11BC386F2107	A:G	T:T	A:A	T:A	0
159_11BC386F2109	?	T:T	A:A	A:A	0
159_11BC386F2110	A:G	T:T	A:A	A:A	0
159_11BC386F2113	A:G	T:T	A:A	T:A	0
159_11BC386F2116	A:G	T:T	A:A	T:A	0
159_11BC386F2118	A:A	T:T	A:A	T:A	0
159_11BC386F2121	A:G	T:T	A:A	A:A	0
159_11BC386F2124	A:G	T:T	A:A	A:A	0
159_11BC386F2128	A:G	T:T	A:A	T:A	0
159_11BC386F2129	A:A	T:T	A:A	T:A	0
159_11BC386F2131	A:A	T:T	A:A	T:A	0
159_11BC386F2136	A:G	T:T	A:A	T:A	0
159_11BC386F2137	A:A	T:T	A:A	T:A	0
159_11BC386F2138	A:A	T:T	A:A	T:A	0
159_11BC386F2142	A:G	T:T	A:A	T:A	0
159_11BC386F2143	A:G	T:T	A:A	A:A	0
159_11BC386F2146	A:A	T:T	A:A	T:A	0
159_11BC386F2148	A:G	T:T	A:A	A:A	0
159_11BC386F2149	A:G	T:T	A:A	A:A	0
159_11BC386F2152	A:G	T:T	A:A	A:A	0
159_11BC386F2153	A:G	T:T	A:A	T:A	0
159_11BC386F2154	A:G	T:T	A:A	A:A	0
159_11BC386F2156	A:G	T:T	A:A	A:A	0
159_11BC386F2157	A:G	T:T	A:A	A:A	0
159_11BC386F2159	A:A	T:T	A:A	A:A	0
159_11BC386F2162	A:A	T:T	A:A	A:A	0
159_11BC386F2164	A:G	T:T	A:A	A:A	0
159_11BC386F2165	A:G	T:T	A:A	A:A	0
159_11BC386F2167	A:G	T:T	A:A	T:A	0
159_11BC386F2168	A:G	T:T	A:A	T:A	0
159_11BC386F2169	A:G	T:T	A:A	T:A	0
159_11BC386F2173	A:G	T:T	A:A	T:A	0
159_11BC386F2174	A:A	T:T	A:A	T:A	0
159_11BC386F2176	A:G	T:T	A:A	T:A	0
159_11BC386F2177	A:A	?	?	T:A	0
159_11BC386F2179	A:A	C:T	?	?	0
159_11BC386F2180	?	C:T	A:G	?	0
159_11BC386F2181	A:A	C:T	?	T:A	0
159_11BC386F2182	A:A	C:T	?	?	0
159_11BC386F2183	A:A	C:T	A:A	A:A	0
159_11BC386F2184	?	C:T	A:G	?	0
159_11BC386F2185	A:A	C:T	?	T:A	0
159_11BC386F2187	A:A	?	?	Uncallable	0
159_11BC386F2188	A:A	?	A:G	?	0
159_11BC386F2189	A:A	C:T	?	T:A	0
159_11BC386F2190	A:A	C:T	?	T:A	0
159_11BC386F2191	A:A	C:T	A:A	A:A	0
159_11BC386F2193	A:G	T:T	A:A	T:A	0
159_11BC386F2195	A:G	T:T	A:A	T:A	0
159_11BC386F2196	A:A	T:T	A:A	T:A	0
159_11BC386F2197	A:A	T:T	A:A	T:A	0
159_11BC386F2199	A:A	T:T	A:A	T:A	0
159_11BC386F2200	A:G	T:T	A:A	T:A	0
159_11BC386F2201	A:G	T:T	A:A	T:A	0
159_11BC386F2203	A:G	T:T	A:A	T:A	0
159_11BC386F2206	A:G	T:T	A:A	T:A	0
159_11BC386F2207	A:G	T:T	A:A	T:A	0
159_11BC386F2208	A:G	T:T	A:A	A:A	0
159_11BC386F2213	A:A	T:T	A:A	T:A	0
159_11BC386F2216	A:A	T:T	A:A	T:A	0
159_11BC386F2217	A:A	T:T	A:A	T:A	0
159_11BC386F2218	A:G	T:T	A:A	T:A	0
159_11BC386F2219	A:G	T:T	A:A	T:A	0
159_11BC386F2220	A:G	T:T	A:A	A:A	0
159_11BC386F2221	A:G	T:T	A:A	T:A	0
159_11BC386F2222	A:G	T:T	A:A	A:A	0
159_11BC386F2228	A:A	T:T	A:A	T:A	0
159_11BC386F2231	A:G	T:T	A:A	A:A	0
159_11BC386F2233	A:G	T:T	A:A	T:A	0
159_11BC386F2235	A:G	T:T	A:A	T:A	0
159_11BC386F2236	A:G	T:T	A:A	T:A	0
159_11BC386F2242	A:A	?	A:A	T:A	0
159_11BC386F2243	A:A	T:T	A:A	T:A	0
159_11BC386F2244	A:A	T:T	A:A	T:A	0
159_11BC386F2246	A:A	T:T	A:A	T:A	0
159_11BC386F2248	A:G	T:T	A:A	T:A	0
159_11BC386F2249	A:G	T:T	A:A	A:A	0
159_11BC386F2250	A:A	T:T	A:A	A:A	0
159_11BC386F2251	A:G	T:T	A:A	T:A	0
159_11BC386F2254	A:A	T:T	A:A	A:A	0
159_11BC386F2255	A:G	T:T	A:A	A:A	0
159_11BC386F2256	A:G	T:T	A:A	T:A	0
159_11BC386F2260	A:G	T:T	A:A	T:A	0
159_11BC386F2261	A:A	T:T	A:A	T:A	0
159_11BC386F2269	A:A	T:T	A:A	A:A	0
159_11BC386F2270	A:G	T:T	A:A	T:A	0
159_11BC386F2272	A:A	T:T	A:A	T:A	0
159_11BC386F2274	A:G	T:T	A:A	T:A	0
159_11BC386F2275	A:A	T:T	A:A	A:A	0
159_11BC386F2276	A:G	T:T	A:A	A:A	0
159_11BC386F2282	A:G	T:T	A:A	T:A	0
159_11BC386F2285	A:G	T:T	A:A	A:A	0
159_11BC386F2286	A:G	T:T	A:A	T:A	0
159_11BC386F2291	A:A	T:T	A:A	T:A	0
159_11BC386F2292	A:A	T:T	A:A	T:A	0
159_11BC386F2293	A:G	T:T	A:A	T:A	0
159_11BC386F2296	A:G	T:T	A:A	A:A	0
159_11BC386F2298	A:G	T:T	A:A	T:A	0
159_11BC386F2299	A:G	T:T	A:A	A:A	0
159_11BC386F2303	A:A	T:T	A:A	?	0
159_11BC387F210	A:G	C:T	A:A	T:A	0
159_11BC387F211	A:G	C:T	A:G	A:A	0
159_11BC387F214	A:A	C:T	A:A	T:A	0
159_11BC387F216	A:G	C:T	A:G	T:A	0
159_11BC387F220	A:G	C:T	A:G	A:A	0
159_11BC387F222	A:G	C:T	A:G	A:A	0
159_11BC387F223	A:G	C:T	A:G	A:A	0
159_11BC387F228	A:G	C:T	A:G	A:A	0
159_11BC387F232	A:A	C:T	A:A	T:A	0
159_11BC387F235	A:A	C:T	A:A	T:A	0
159_11BC387F236	A:A	C:T	A:A	A:A	0
159_11BC387F239	A:G	C:T	A:G	T:A	0
159_11BC387F244	A:G	C:T	A:A	T:A	0
159_11BC387F246	A:G	C:T	A:A	T:A	0
159_11BC387F250	A:G	C:T	A:G	T:A	0
159_11BC387F256	A:G	C:T	A:G	T:A	0
159_11BC387F258	A:A	C:T	A:A	T:A	0
159_11BC387F259	A:G	?	A:G	T:A	0
159_11BC387F261	A:G	C:T	A:G	T:A	0
159_11BC387F264	A:G	C:T	A:G	T:A	0
159_11BC387F270	A:G	C:T	A:A	A:A	0
159_11BC387F299	A:G	T:T	A:G	T:A	0
159_11BC387F2100	A:A	T:T	A:G	T:A	0
159_11BC387F2101	A:A	T:T	A:G	A:A	0
159_11BC387F2102	A:A	T:T	A:G	T:A	0
159_11BC387F2103	A:G	T:T	A:A	T:A	0
159_11BC387F2105	A:A	T:T	A:A	A:A	0
159_11BC387F2107	A:G	T:T	A:G	T:A	0
159_11BC387F2110	A:G	T:T	A:G	T:A	0
159_11BC387F2112	A:A	T:T	A:G	T:A	0
159_11BC387F2114	A:A	T:T	A:G	T:A	0
159_11BC387F2115	A:G	T:T	A:G	A:A	0
159_11BC387F2119	A:G	T:T	A:G	T:A	0
159_11BC387F2122	A:G	T:T	A:G	T:A	0
159_11BC387F2123	A:G	T:T	A:G	A:A	0
159_11BC387F2126	A:A	T:T	A:A	T:A	0
159_11BC387F2129	A:G	T:T	A:G	T:A	0
159_11BC387F2131	A:G	T:T	A:G	T:A	0
159_11BC387F2133	A:G	T:T	A:A	T:A	0
159_11BC387F2135	A:G	T:T	A:A	A:A	0
159_11BC387F2140	A:G	T:T	A:G	T:A	0
159_11BC387F2141	A:G	T:T	A:G	A:A	0
159_11BC387F2143	A:A	T:T	A:G	A:A	0
159_11BC387F2144	A:A	T:T	A:G	A:A	0
159_11BC387F2145	A:A	T:T	A:G	T:A	0
159_11BC387F2147	A:A	T:T	A:G	T:A	0
159_11BC387F2150	A:G	T:T	A:A	T:A	0
159_11BC387F2151	A:G	T:T	A:A	T:A	0
159_11BC387F2153	A:G	T:T	A:A	T:A	0
159_11BC387F2157	A:A	T:T	A:G	A:A	0
159_11BC387F2159	A:G	T:T	A:G	T:A	0
159_11BC387F2160	A:G	T:T	A:A	A:A	0
159_11BC387F2161	A:A	T:T	A:G	A:A	0
159_11BC387F2163	A:G	T:T	A:G	A:A	0
159_11BC387F2165	A:G	T:T	A:G	T:A	0
159_11BC387F2166	A:A	T:T	A:A	A:A	0
159_11BC387F2168	A:A	T:T	A:G	A:A	0
159_11_BC387_75	A:G	C:T	A:A	T:A	0
159_11_BC387_76	A:A	C:T	A:G	T:A	0
159_11_BC387_80	A:G	C:T	A:G	?	0
159_11_BC387_81	A:A	C:T	A:G	T:A	0
159_11_BC387_86	A:A	C:T	A:A	T:A	0
159_11_BC387_90	A:A	C:T	A:G	T:A	0
159_11_BC387_94	A:G	C:T	A:G	T:A	0
159_16BC317F2203	A:A	C:T	A:G	A:A	0
159_16BC317F2204	A:G	C:T	A:A	A:A	0
159_16BC317F2206	A:G	C:T	A:G	A:A	0
159_16BC317F2209	A:A	?	A:G	A:A	0
159_16BC317F2210	A:G	C:T	A:G	A:A	0
159_16BC317F2211	A:G	C:T	A:A	A:A	0
159_16BC317F2212	A:G	C:T	A:G	A:A	0
159_16BC317F2214	A:G	C:T	A:G	A:A	0
159_16BC317F2216	A:G	C:T	A:G	A:A	0
159_16BC317F2219	A:A	C:T	A:A	A:A	0
159_16BC317F2220	A:G	C:T	A:G	A:A	0
159_16BC317F2221	A:G	C:T	A:G	A:A	0
159_16BC317F2226	A:G	C:T	A:A	A:A	0
159_16BC347F201	A:A	C:T	A:A	T:A	0
159_16BC347F202	A:A	C:T	A:G	A:A	0
159_16BC347F203	A:A	C:T	A:G	A:A	0
159_16BC347F204	A:A	C:T	A:A	A:A	0
159_16BC347F206	A:A	C:T	A:A	T:A	0
159_16BC347F208	A:A	C:T	A:A	T:A	0
159_16BC347F209	A:A	C:T	A:A	T:A	0
159_16BC347F211	A:A	C:T	A:G	T:A	0
159_16BC347F212	A:A	C:T	A:G	T:A	0
159_16BC347F214	A:A	C:T	A:G	T:A	0
[truncated: 369 more rows]
