# Supplementary material for: Marker-Assisted Pyramiding of Blast-Resistance Genes in a japonica Elite Rice Cultivar through Forward and Background Selection
Source: Plants (Basel). 2023 Feb 8;12(4):757. doi: 10.3390/plants12040757 (PMC9963729; doi:10.3390/plants12040757)
Supplement: Supplementary file 1 [file plants-12-00757-s001.zip › plants-2197078-supplementary/Supplementary Material Zampieri et al/Supplementary Table S3.xlsx]

## Sheet: Supplementary Table S3
Supplementary Table S3. Chromosomal and physical position of the KASP markers selected for the background selection
	ID	chr	pos		ID	chr	pos		ID	chr	pos
	K_id1000223	1	423620		id4012264	4	35001352		K_id9000045	9	439538
	K_id1004319	1	5442863		K_id5000328	5	591761		K_id9001558	9	5992042
	K_id1007975	1	11110274		K_id5002650	5	5080728		K_id9002721	9	9626056
	K_id1008787	1	13094253		K_id5005055	5	11620757		K_id9003436	9	12535298
	K_id1010973	1	18261253		K_id5005867	5	14297705		K_id9006421	9	18413355
	K_id1012784	1	22542841		K_id5008590	5	20551103		K_id9007528	9	22173140
	K_id1021259	1	34274861		K_id5011704	5	25103325		K_id10000028	10	179097
	K_id1026656	1	41349739		K_id5014986	5	29551633		K_id10001250	10	4019997
	K_id2006391	2	15947283		K_id6000134	6	297743		K_id10002943	10	11195773
	K_id2007461	2	18779718		K_id6001011	6	1448029		K_id10004275	10	15795732
	K_id2008480	2	21149626		K_id6003341	6	4673297		K_id10005370	10	18206403
	id2010155	2	24226125		K_id6004481	6	7003213		K_id10007152	10	22575329
	K_id2012123	2	27767915		K_id6005791	6	9007314		K_id11004739	11	14324286
	K_id2013007	2	29527473		K_id6006089	6	9531654		K_id11005447	11	16143547
	K_id2015233	2	34172295		K_id6006336	6	10184310		K_id11006897	11	19066989
	K_id2015428	2	34376700		K_id6007386	6	11892147		K_id11008054	11	21473329
	K_id2015767	2	34868096		K_id6007540	6	12323681		K_id11008862	11	23023708
	K_id2015934	2	35037936		K_id6008344	6	13948524		K_id11009984	11	25432067
	K_id3000795	3	1483370		K_id7000063	7	337771		K_id11010097	11	25615839
	K_id3004359	3	8218580		K_id7001078	7	6776891		K_id11010335	11	26300403
	K_id3006323	3	12378394		K_id7001985	7	11435930		K_id11010447	11	26475416
	K_id3008850	3	18053119		K_id7002758	7	17502503		K_id11010502	11	26548293
	K_id3010628	3	23145998		K_id7003059	7	19618102		K_id12000266	12	726535
	K_id3011233	3	26706939		K_id7004741	7	25375330		K_id12001224	12	2964715
	K_id3014650	3	30763509		K_id7005828	7	28880353		K_id12001823	12	4083991
	K_id3017469	3	35388387		K_id8000131	8	389278		K_id12002778	12	7011126
	K_id4000170	4	358034		K_id8001543	8	4699206		K_id12003066	12	7667404
	K_id4002459	4	5938153		K_id8002314	8	7549599		K_id12003480	12	8421037
	K_id4003690	4	11879947		K_id8003626	8	11888511		K_id12003862	12	9863856
	K_id4004507	4	16382709		K_id8004111	8	15355286		K_id12004160	12	10767905
	K_id4007764	4	23503304		K_id8006511	8	22621016		K_id12004271	12	11139414
	K_id4010433	4	30920978		K_id8007951	8	28314623		K_id12005278	12	14831605
	bold: KASP markers polymorphic between SJKK and Vialone Nano
	Yellow highlighted: region of the Pib gene in Nipponbare genome release IRGSP-1.0
	Green highlighted: region of the Piz marker in Nippnbare genome relase IRGSP-1.0
	Blue highlighted: region of the Pik gene in Nipponbare genome release IRGSP-1.0
	Violet highlighted: region of the Pita gene in Nipponbare genome release IRGSP-1.0
