# Supplementary material for: Marker-Assisted Pyramiding of Blast-Resistance Genes in a japonica Elite Rice Cultivar through Forward and Background Selection
Source: Plants (Basel). 2023 Feb 8;12(4):757. doi: 10.3390/plants12040757 (PMC9963729; doi:10.3390/plants12040757)
Supplement: Supplementary file 1 [file plants-12-00757-s001.zip › plants-2197078-supplementary/Supplementary Material Zampieri et al/Supplementary Table S4.xlsx]

## Sheet: Supplementary Table S4
Supplementary Table S4. Alleles of the KASP markers used for the background selection and percentage of RP observed in the Vialone Nano introgression lines
DNA \ Assay	K_id1021259	K_id1026656	K_id2015767	K_id2015934	K_id3000795	K_id4010433	K_id5008590	K_id7001078	K_id7001985	K_id7003059	K_id7005828	K_id8003626	K_id8004111	K_id9003436	K_id10001250	K_id10007152	K_id11004739	K_id11005447	K_id11008862	K_id11010502	K_id12003862	K_id12004160	id2010155
																								N. of VN ALLELES	N. of HETEROZYGOUS ALLELES	N. of MARKERS	RECOVERY PERCENTAGE
154_05BC301F2185	G	C	H	H	G	G	C	T	T	G	C	A	T	H	C	A	T	C	A	T	C	G	G	18	1	22	95.4545		Piz, Pib and Pita
154_06BC304F216	G	C	H	H	G	G	C	T	T	G	C	A	T	H	C	A	T	C	H	H	H	H	G	18	2	23	91.3043		Pib, Pik and Pita
154_05BC3F2154	G	C	H	-	G	G	C	T	T	G	C	A	T	H	C	A	T	C	H	H	C	G	G	18	5	23	78.2609
154_06BC304F251	G	C	G	G	G	G	C	T	T	-	C	A	T	G	C	A	T	C	H	C	C	G	G	17	1	22	95.4545
154_05BC311F2199	G	C	A	A	G	G	C	T	T	G	C	A	T	H	C	A	T	C	A	T	C	G	G	17	2	23	91.3043
154_05BC311F234	G	C	H	H	G	G	C	T	T	G	C	A	T	H	C	A	T	C	H	H	C	G	G	17	2	23	91.3043
154_05BC311F268	G	C	A	A	G	G	C	T	T	G	C	A	T	G	C	A	T	C	A	T	H	H	G	17	3	22	86.3636
154_05BC301F286	G	C	A	A	G	G	C	T	T	G	C	A	T	G	C	A	T	C	A	T	H	H	G	17	4	23	82.6087
154_06BC304F261	G	C	H	H	G	G	C	T	T	G	C	A	T	G	C	A	T	C	H	H	C	G	G	17	4	23	82.6087
154_05BC301F2193	G	C	A	A	G	G	C	T	T	G	C	A	T	G	C	A	T	C	A	H	C	G	G	16	1	23	95.6522
154_05BC301F244	G	C	H	H	G	G	C	T	T	G	C	A	T	G	C	A	T	C	A	H	C	G	G	16	1	23	95.6522
154_06BC304F2127	G	C	H	-	G	G	C	T	T	G	C	A	-	H	C	A	T	C	A	T	C	G	G	16	1	21	95.2381
154_05BC301F2219	G	C	H	H	G	G	C	T	T	G	C	A	T	H	C	A	T	C	H	C	C	G	G	16	2	23	91.3043
154_05BC301F222	G	A	A	A	H	G	C	T	T	G	C	A	T	G	C	T	T	C	C	C	H	H	G	16	2	23	91.3043
154_05BC301F210	G	C	H	H	C	G	C	T	T	G	C	A	T	H	C	H	T	C	C	C	C	G	G	16	3	23	86.9565
154_05BC301F247	G	A	A	A	H	G	C	T	T	G	C	A	T	G	C	H	T	C	C	C	C	G	G	16	3	23	86.9565
154_05BC311F283	G	A	H	H	C	G	C	T	T	G	C	A	T	G	C	H	T	C	C	C	C	G	G	16	3	23	86.9565
154_05BC301F2129	G	H	G	G	C	G	C	T	T	G	C	A	T	H	C	T	T	C	C	C	C	G	G	16	4	22	81.8182
154_05BC301F2230	G	H	G	G	H	G	C	T	T	G	C	A	T	G	C	T	T	C	C	C	C	G	G	16	4	23	82.6087
154_05BC311F2133	G	H	A	A	H	G	C	T	T	G	C	A	T	H	C	H	T	C	C	C	C	G	G	16	4	23	82.6087
154_05BC301F2208	G	H	H	H	G	G	C	T	T	G	C	A	T	G	C	H	T	C	C	C	H	H	G	16	5	23	78.2609
154_05BC311F265	G	-	H	H	G	G	C	T	T	G	C	A	T	H	C	A	T	C	C	C	C	G	G	16	6	23	73.913
154_05BC301F2126	G	A	H	H	H	G	C	T	T	G	C	A	T	G	C	H	T	C	C	C	C	G	G	16	7	23	69.5652
154_05BC301F262	G	H	A	A	C	G	C	T	T	G	C	A	-	G	C	H	T	C	C	C	C	G	G	15	2	21	90.4762
154_05BC311F2135	G	H	H	H	H	G	C	T	T	G	C	A	T	H	C	H	T	C	C	C	C	G	G	15	2	23	91.3043
154_05BC311F2124	G	H	A	A	H	G	C	T	T	G	C	A	T	A	C	H	T	C	C	C	C	G	G	15	3	23	86.9565
154_05BC311F2175	G	C	H	H	G	G	C	T	T	G	C	A	T	H	C	A	T	C	C	C	H	H	G	15	3	23	86.9565
154_05BC311F262	G	C	H	H	C	G	C	T	T	G	C	A	T	H	C	A	T	C	H	H	C	G	G	15	4	23	82.6087
154_05BC311F275	G	A	G	G	G	G	C	T	T	G	C	A	T	H	-	A	T	C	A	T	-	G	G	15	4	23	82.6087
154_06BC304F208	G	H	H	H	C	G	C	T	T	G	C	A	T	-	C	A	T	C	H	H	C	G	G	15	5	23	78.2609
154_05BC311F279	G	C	G	G	G	G	C	T	T	G	C	A	T	H	C	A	T	C	H	T	C	G	G	15	6	23	73.913
154_06BC304F2199	G	H	H	H	G	G	C	T	T	G	C	A	T	H	C	A	T	C	H	H	C	G	G	15	6	23	73.913
154_06BC304F230	-	-	-	-	-	-	C	T	T	G	-	A	T	H	C	-	T	C	A	T	-	-	G	15	7	23	69.5652
154_05BC311F277	G	C	H	H	H	G	C	T	T	G	C	A	T	H	C	A	T	C	H	T	H	H	G	14	2	22	90.9091
154_06BC304F277	G	H	A	A	H	G	C	T	T	G	C	A	T	H	C	A	T	C	A	T	C	G	G	14	2	22	90.9091
154_06BC304F234	G	H	H	H	C	G	C	T	T	G	C	A	T	G	C	A	T	C	H	T	C	G	G	14	3	23	86.9565
154_06BC304F235	G	-	G	G	H	G	C	T	T	G	C	A	T	A	C	A	T	C	A	T	C	G	G	14	4	23	82.6087
154_06BC304F270	G	C	H	H	G	G	C	T	T	G	C	A	T	A	C	A	T	C	H	H	C	G	G	14	4	23	82.6087
154_06BC304F2135	G	H	H	H	H	G	C	T	T	G	C	A	T	G	C	A	T	C	A	T	C	G	G	14	5	22	77.2727
159_16BC370F218	G	A	H	H	G	G	C	T	T	G	-	A	T	G	C	A	T	C	A	T	C	G	G	14	5	22	77.2727
159_16BC370F2310	G	A	H	H	G	G	C	T	T	G	C	H	H	H	C	A	H	H	A	T	C	G	H	13	1	23	95.6522
159_16BC370F2200	G	H	A	A	G	G	C	T	T	G	C	H	H	H	C	A	H	H	A	T	C	G	H	13	3	23	86.9565
159_16BC354F2278	G	C	H	H	G	G	C	T	T	-	C	H	H	H	C	A	T	C	H	T	C	G	H	12	7	22	68.1818
154_06BC304F2201	G	C	A	A	G	G	C	T	T	G	C	A	T	H	C	A	H	H	H	H	C	-	G	10	1	14	92.8571
159_16BC347F299	H	C	A	A	G	G	C	T	T	G	C	A	T	G	C	A	H	H	A	T	C	G	G	10	7	23	69.5652
159_11BC347F2182	H	C	A	A	G	G	C	T	T	G	C	A	T	G	C	A	G	T	A	T	C	G	G	10	8	23	65.2174
																													max	min
	K_id1021259	K_id1026656	K_id2015767	K_id2015934	K_id3000795	K_id4010433	K_id5008590	K_id7001078	K_id7001985	K_id7003059	K_id7005828	K_id8003626	K_id8004111	K_id9003436	K_id10001250	K_id10007152	K_id11004739	K_id11005447	K_id11008862	K_id11010502	K_id12003862	K_id12004160	id2010155						95.6522	65.2174
Vialone Nano (recurrent parent)	G	C	G	G	G	G	C	T	T	G	C	A	T	A	C	A	T	C	C	C	A	C	G	23	POLYMORPHIC MARKERS
SJKK (donor parent)	A	A	A	A	C	A	T	A	A	C	T	G	C	G	T	T	G	T	A	T	C	G	A	0.247312	PERCENTAGE
Bold lines: lines with four Pi genes
Green cells: haplotype as Vialone Nano
Red cells: haplotypes as SJKK
